# Supplementary material for: The Capsicum terpenoid biosynthetic module is affected by spider-mite herbivory
Source: Plant Mol Biol. 2023 Nov 23;113(4-5):303–21. doi: 10.1007/s11103-023-01390-0 (PMC10721696; doi:10.1007/s11103-023-01390-0)
Supplement: Supplementary file 1 — Supplementary file1 (XLSX 1626 KB) [file 11103_2023_1390_MOESM1_ESM.xlsx]

## Sheet: Table S1
Supplementary Table S1: Primers
Name	Gene identifier	Forward primer	Tm (°C)	Reverse primer	Tm (°C)	Amplified length (bp)
Primers used for the amplification and isolation of TPS genes from Capsicum annuum cDNA
CaTPS6	Capana00G001498	GGATCCATGGCCTCAACTGCAGTTTACAATAATAAAGTTAACCA	61.1	GGCGCGCCTTAAATTTTGAAGGAGTCCACAACCATGGCAATG	61
CaTPS17	Capana02G001089	GGATCCATGACCTCAGTTGTAGTTGGAAATAATGTTGTGAAACA	61	GGCGCGCCTTAAAGTTTGATAGAGTCAACAACCATGCCAATAATGTGA	60
CaTPS36	Capana03G004282	GGATCCATGCTAGTTGAAACACCAGAT	51.9	GGCGCGCCTCACACAATGCAATAATACAATGTAG	52.1
CaTPS39	Capana04G002602	GGATCCATGGATTCTTTGCCATTGTCTTCCATTGAATCAC	60.8	GGCGCGCCTCACATGAAGCACAATCTTAACTTTTGTGAAGCAAAC	61
CaTPS76	Capana10G000571	GGATCCATGCACATTAAAACTAGTACTGGCCAGATTGGA	61	GGCGCGCCTTACAACATAGACTTAATGTATTCTTGGAGGACAGGGA	60.8
CaTPS92	Capana12G002416	GGATCCATGGCCTCAGCTATAGTTGACAATAATTTTGTGAACC	61.3	GGCGCGCCTCAAATTTTGATGGAGTCCACAAGAAGGGC	60.9
CaTPS95	Capana12G002432	GGATCCATGGCCTCATTTGTAGTTGGAAAC	55.8	GGCGCGCCTTAAATTTTGAAGGAGTCAACCATGG	56.4
CaTPS97	Capana12G002446	GGATCCATGGTCTCAACGGCAGTTTGCAATAATACAG	60.7	GGCGCGCCTTAAATTTTGAAGGAGTCAACAACCGTGGCAATG	61.1
Primers used for sequencing the middle part of TPS genes
CaTPS6	Capana00g001498	GACAAGCAGGCAATAAAGA	53.29	GAAATTGATAGTCTGCCTG	52.98
CaTPS17	Capana02g001089	TGCTGCACAAACAAGAAC	54.89	CGCAAAAGAAAGACTGAAAG	54.79
CaTPS36	Capana03g004282	TTACAAGGTGGTGGAAAG	52.77	GATGAAAAAGTTGGCTAGAG	53.87
CaTPS39	Capana04g002602	CCAATGGATGAAGAGCTA	53.45	GATGATGGAAAGTTTGTGGA	53.79
CaTPS76	Capana10g000571	ACCTCAATGCACGTCTTA	53.35	CTTCTGCGGCTATGATTCTA	53.87
CaTPS92	Capana12g002432	TCTGCAACTCCACATTTG	53.87	TGCCTCCTGCTTCTGAATA	53.74
CaTPS95	Capana120024116	CTTTCTCCACTACTCATCTTG	54.73	CGACATTATAACTCCTCACT	54.62
CaTPS97	Capana12g002446	GGCGATGTCTATAATGAAGA	53.84	TGCCTCCTGCTTCTGAATA	53.74
Primers used for qRT-PCR analysis
CaActin	Capana12g001934	GCTGGACGTGACCTAACT	59	TCAAGAGCCACATAGGCAAG	58.85	125
CaEF1α	Capana06g002575	CCAGAAGAAGGGGAAGTGAAC	59.34	CGCCTATCAAGCACCCAA	59.24	192
CaTPS6	Capana00g001498	CCTCCTGCTTCTGAATACCT	58.02	TCGACAACCACTCAAATTGCT	59.84	138
CaTPS17	Capana02g001089	TCGCTTTCTCCACTACTCATCT	58.67	TTCTTTATTGCCTGCTTGTCGT	58.62	163
CaTPS24	Capana02g002125	TCCTTCCAAAGTCTCATCGAAA	57.38	TCAGGACCTGGTCTCGAGTT	59.89	126
CaTPS36	Capana03g004282	CCAAGGATGACAGCAAGAAA	58.01	TCCACCACCTTGTAAGCTC	58.04	145
CaTPS39	Capana04g002602	GAGGCAATACAAAGGTGGG	58.13	ATGTTGAAGTTGTGGGGTGA	59.29	141
CaTPS53	Capana07g002506	AGTCAGCTTCCGCTTGTCTT	59.61	CATTGCACTGAATGATAAAAAGAGG	57.25	199
CaTPS61	Capana08g002108	CTGCAGCCACAGGAGATTCA	60.44	GAAGTTGCCCTGCTCATCCT	60.03	119
CaTPS63	Capana08g002111	ACCAAAGAGGCATTGGAATACG	58.98	CCTCTTCTTCAGAAGCACCCT	59.38	178
CaTPS64	Capana08g002112	ATGCTATCCATGGCCACCTC	59.6	ATGGCTGACTTAGCCTGGTG	59.75	70
CaTPS76	Capana10g000571	GGAGAAGCTGAAAGATGGAGC	58.71	TTGGCTCCCGGAAGATCAAC	60.04	106
CaTPS95	Capana12g002431	TTAGGCCCACTCCTATCGCT	60.11	TCACTGCAAAACCACAAACCA	59.1	194
CaTPS97	Capana12g002432	AATCTACGACAAGCAGGCA	58.16	ATCTTTCCACCACCGTGA	58.52	121

## Sheet: Table S2
Supplemental Table S2: TPS loci in the Capsicum annuum genome
	Putative functional TPS enymes (with > 500 amino acids) are depicted in bold
Gene identifier	CaTPS ID	Chromosome	Start code	End code	Strand	Genomic sequence length	# Exons	# Amino Acids	TPS characteristic domain motif(interpro)
Capana00g000219	CaTPS1	0	213531939	213533769	-	1830	5	382	IPR008930,IPR001906,IPR008949,IPR005630
Capana00g000857	CaTPS2	0	305745543	305746791	+	1248	3	176	IPR008930,IPR001906
Capana00g000858	CaTPS3	0	305746958	305747398	+	440	2	110	IPR008949,IPR005630
Capana00g001496	CaTPS4	0	400327296	400327820	+	524	2	134	IPR008949,IPR005630
Capana00g001497	CaTPS5	0	400335448	400337809	+	2361	7	560	IPR008930,IPR001906,IPR008949,IPR005630
Capana00g001498	CaTPS6	0	400364995	400367460	+	2465	7	560	IPR008930,IPR001906,IPR008949,IPR005630
Capana00g001827	CaTPS7	0	430914454	430919922	+	5468		192	None
Capana00g002238	CaTPS8	0	459553280	459553856	+	576	2	104	IPR008930,IPR001906,IPR008949,IPR005630
Capana01g000991	CaTPS9	1	25887685	25889805	+	2120		301	IPR008930,IPR001906
Capana01g000992	CaTPS10	1	25890567	25896084	+	5517	7	365	IPR008930,IPR001906,IPR008949,IPR005630
Capana01g001728	CaTPS11	1	61509986	61510561	+	575		102	IPR008930
Capana01g001729	CaTPS12	1	61516648	61523230	+	6582	6	318	IPR008930,IPR001906
Capana01g001730	CaTPS13	1	61547102	61550315	+	3213		142	None
Capana01g003095	CaTPS14	1	205942503	205944088	-	1585	4	232	IPR008930,IPR001906,IPR008949,IPR005630
Capana01g003945	CaTPS15	1	270958359	270960908	+	2549	4	261	IPR008949,IPR005630
Capana01g003946	CaTPS16	1	271057058	271057701	-	643	2	108	IPR008949,IPR005630
Capana01g004223	CaTPS17	1	288542265	288548852	+	6587	8	456	IPR008930,IPR001906,IPR008949,IPR005630
Capana02g001089	CaTPS18	2	109682722	109685096	-	2374		559	IPR008930,IPR001906,IPR008949,IPR005630
Capana02g001092	CaTPS19	2	109741934	109742843	-	909	4	145	IPR008949,IPR005630
Capana02g001093	CaTPS20	2	109742883	109744034	-	1151	4	202	IPR008930,IPR001906,IPR008949,IPR005630
Capana02g001725	CaTPS21	2	131492878	131494489	+	1611	3	270	IPR008930,IPR001906,IPR008949,IPR005630
Capana02g001726	CaTPS22	2	131494671	131495698	+	1027	3	192	IPR008949,IPR005630
Capana02g002093	CaTPS23	2	139814983	139818785	-	3802	7	464	IPR008930,IPR001906,IPR008949,IPR005630
Capana02g002125	CaTPS24	2	140307154	140307836	+	682	2	186	IPR008949,IPR005630
Capana02g002126	CaTPS25	2	140426460	140427142	_	682	2	186	IPR008949,IPR005630
Capana02g002128	CaTPS26	2	140487341	140488075	-	734	2	152	IPR008930,IPR008949,IPR001906
Capana02g002129	CaTPS27	2	140491286	140491603	-	317	1	105	IPR008930,IPR001906,IPR008949
Capana03g001544	CaTPS28	3	28892204	28895180	+	2976	6	269	IPR008949,IPR005630
Capana03g002115	CaTPS29	3	47294276	47301851	-	7575	6	516	IPR008930,IPR001906,IPR008949,IPR005630
Capana03g002278	CaTPS30	3	57221196	57227028	-	5832	7	551	IPR008930,IPR001906,IPR008949,IPR005630
Capana03g002529	CaTPS31	3	81444395	81447163	+	2768	3	383	IPR008930,IPR008949
Capana03g004102	CaTPS32	3	246004955	246006454	-	1499	5	347	IPR008949,IPR005630
Capana03g004103	CaTPS33	3	246006970	246009215	-	2245	2	224	IPR008930,IPR001906
Capana03g004104	CaTPS34	3	246065573	246066817	-	1244	5	312	IPR008949,IPR005630
Capana03g004106	CaTPS35	3	246086802	246090906	-	4104	6	504	IPR008930,IPR001906,IPR008949,IPR005630
Capana03g004275	CaTPS36	3	249959038	249961489	-	2451	5	413	IPR008930,IPR001906,IPR008949,IPR005630
Capana03g004282	CaTPS37	3	250104138	250108596	-	4458	7	588	IPR008930,IPR001906,IPR008949,IPR005630
Capana03g004283	CaTPS38	3	250121203	250123654	-	2451	6	444	IPR008930,IPR001906,IPR008949,IPR005630
Capana04g002602	CaTPS39	4	207815899	207828461	-	12562		852	IPR008930,IPR001906,IPR008949,IPR005630
Capana05g001162	CaTPS40	5	76097760	76098870	-	1110	3	155	IPR008949
Capana05g001164	CaTPS41	5	76100117	76100625	-	508	2	122	None
Capana06g000078	CaTPS42	6	950241	957838	+	7597	15	823	IPR008930,IPR001906,IPR008949,IPR005630
Capana06g001740	CaTPS43	6	49115616	49116938	+	1322	4	254	IPR008949,IPR005630
Capana06g001763	CaTPS44	6	50491906	50492511	+	605	2	140	IPR008930,IPR001906,IPR008949,IPR005630
Capana06g001764	CaTPS45	6	50494252	50494840	+	588	2	127	IPR008949,IPR005630
Capana06g001810	CaTPS46	6	53947801	53948109	-	308	1	102	IPR008949
Capana06g001822	CaTPS47	6	54815021	54816814	-	1793	4	229	IPR008949,IPR005630
Capana06g001823	CaTPS48	6	54817073	54818010	-	937	2	186	IPR008930,IPR001906
Capana07g000343	CaTPS49	7	19879360	19882249	+	2889	7	560	IPR008930,IPR001906,IPR008949,IPR005630
Capana07g001416	CaTPS50	7	181643803	181647182	+	3379	7	530	IPR008930,IPR001906,IPR008949,IPR005630
Capana07g001417	CaTPS51	7	181884574	181887185	+	2611	3	249	IPR008930,IPR001906,IPR008949
Capana07g001418	CaTPS52	7	181901692	181904379	+	2687	3	238	IPR008949,IPR005630
Capana07g002506	CaTPS53	7	222027433	222032024	+	4591		719	IPR008930,IPR001906,IPR008949,IPR005630
Capana08g001669	CaTPS54	8	134509287	134511524	+	2237	7	553	IPR008930,IPR001906,IPR008949,IPR005630
Capana08g001670	CaTPS55	8	134514999	134517439	+	2440	7	556	IPR008930,IPR001906,IPR008949,IPR005630
Capana08g001671	CaTPS56	8	134520493	134521349	+	856	3	182	IPR008949,IPR005630
Capana08g001672	CaTPS57	8	134523989	134524411	+	422	2	126	None
Capana08g001674	CaTPS58	8	134549651	134550584	+	933	4	155	IPR008949,IPR005630
Capana08g002106	CaTPS59	8	141093270	141094415	+	1145	3	312	IPR008930,IPR001906,IPR008949
Capana08g002107	CaTPS60	8	141094723	141096524	+	1801	4	306	IPR008949,IPR005630
Capana08g002108	CaTPS61	8	141131924	141134817	+	2893	7	620	IPR008930,IPR001906,IPR008949,IPR005630
Capana08g002110	CaTPS62	8	141195405	141199514	+	4109	7	647	IPR008930,IPR001906,IPR008949,IPR005630
Capana08g002111	CaTPS63	8	141201146	141204029	+	2883	7	579	IPR008930,IPR001906,IPR008949,IPR005630
Capana08g002112	CaTPS64	8	141259885	141260594	+	709	3	188	None
Capana08g002113	CaTPS65	8	141302570	141305536	+	2966	4	291	IPR008930,IPR001906,IPR008949,IPR005630
Capana08g002115	CaTPS66	8	141425323	141427845	+	2522	6	520	IPR008930,IPR001906,IPR008949,IPR005630
Capana09g000386	CaTPS67	9	12430842	12433433	+	2591	7	552	IPR008930,IPR001906,IPR008949,IPR005630
Capana09g000387	CaTPS68	9	12459232	12461223	+	1991	5	308	IPR008930,IPR001906,IPR008949,IPR005630
Capana09g000389	CaTPS69	9	12619663	12620278	+	615	2	173	IPR008930,IPR001906,IPR008949
Capana09g000391	CaTPS70	9	12698599	12699276	+	677	3	122	IPR008930,IPR001906
Capana09g000392	CaTPS71	9	12737088	12737725	+	637	2	145	IPR008949,IPR005630
Capana09g000393	CaTPS72	9	12839817	12840345	+	528	2	148	IPR008930,IPR001906
Capana09g000395	CaTPS73	9	12905969	12907534	-	1565	3	113	None
Capana09g000396	CaTPS74	9	12910460	12911188	-	728	3	181	IPR008930,IPR001906,IPR008949,IPR005630
Capana09g000558	CaTPS75	9	21546252	21546680	+	428	2	115	IPR008930,IPR001906
Capana10g000571	CaTPS76	10	23962352	23969183	+	6831		551	IPR008930,IPR001906,IPR008949,IPR005630
Capana11g001711	CaTPS77	11	191949001	191949420	-	419	2	105	IPR008930,IPR001906
Capana11g002086	CaTPS78	11	209424902	209427046	+	2144	6	420	IPR008930,IPR001906,IPR008949,IPR005630
Capana11g002087	CaTPS79	11	209515950	209516443	+	493	2	137	IPR008930,IPR001906
Capana11g002090	CaTPS80	11	209674172	209676877	+	2705	7	448	IPR008930,IPR001906,IPR008949,IPR005630
Capana11g002092	CaTPS81	11	209828177	209829620	-	1443	5	221	IPR008949,IPR005630
Capana11g002093	CaTPS82	11	209829917	209830520	-	603	2	174	None
Capana11g002097	CaTPS83	11	210051286	210053923	+	2637	7	391	IPR008930,IPR001906,IPR008949,IPR005630
Capana11g002102	CaTPS84	11	210292531	210299213	+	6682	4	231	IPR008930,IPR001906,IPR008949,IPR005630
Capana11g002119	CaTPS85	11	210666865	210667981	-	1116		214	IPR008949,IPR005630
Capana11g002122	CaTPS86	11	210936177	210938519	-	2342	6	424	IPR008930,IPR001906,IPR008949,IPR005630
Capana11g002125	CaTPS87	11	211209518	211212055	-	2537	7	542	IPR008930,IPR001906,IPR008949,IPR005630
Capana12g001483	CaTPS88	12	106224821	106225817	-	996	3	231	IPR008930,IPR001906,IPR008949,IPR005630
Capana12g001523	CaTPS89	12	113274092	113275983	+	1891	4	253	IPR008949,IPR005630
Capana12g001816	CaTPS90	12	170136088	170138931	-	2843	6	492	IPR001906,IPR008949,IPR005630
Capana12g001843	CaTPS91	12	172790869	172793329	+	2460	7	524	IPR008930,IPR001906,IPR008949,IPR005630
Capana12g002412	CaTPS92	12	215123920	215126190	+	2270	6	519	IPR008930,IPR001906,IPR008949,IPR005630
Capana12g002416	CaTPS93	12	215155419	215157731	-	2312	7	561	IPR008930,IPR001906,IPR008949,IPR005630
Capana12g002428	CaTPS94	12	216482592	216484978	-	2386	7	558	IPR008930,IPR001906,IPR008949,IPR005630
Capana12g002431	CaTPS95	12	216584174	216585332	-	1158	1	102	IPR008949
Capana12g002432	CaTPS96	12	216588216	216590578	-	2362	7	559	IPR008930,IPR001906,IPR008949,IPR005630
Capana12g002443	CaTPS97	12	217571522	217572155	+	633	3	115	IPR008949,IPR005630
Capana12g002446	CaTPS98	12	217625229	217627603	+	2374	7	552	IPR008930,IPR001906,IPR008949,IPR005630
Capana12g002448	CaTPS99	12	217720726	217722914	+	2188	7	423	IPR008930,IPR008949,IPR001906,IPR005630
Capana12g002449	CaTPS100	12	217790925	217793284	+	2359	6	341	IPR008930,IPR001906,IPR008949,IPR005630
Capana12g002450	CaTPS101	12	217859619	217867136	+	7517	3	174	IPR008930,IPR001906
Capana12g002451	CaTPS102	12	217869091	217870003	-	912	3	213	IPR008949,IPR005630
Capana12g002452	CaTPS103	12	217890867	217892897	-	2030	3	249	IPR008930,IPR001906,IPR008949,IPR005630

## Sheet: Table S3
Supplemental Table S3: Gene transcript levels (RKPM) of 44 expressed TPS genes, upstream genes and triterpene synthase genes in Capscim leaves of non-treated plants, spider mites infested for 3 days , JA sprayed for 6 hours/24 hours in two genotypes (RKPM data were taken from the dataset described in Zhang Y, Bouwmeester HJ & Kappers IF, 2020. Combined transcriptome and metabolome analysis identi…
			Genotype 8								Genotype 29
	Gene identifier	Annotation	Spider mites		Mock-treated		JA, 6 hrs		JA, 24 hrs		Spider mites		Mock-treated		JA, 6 hrs		JA, 24 hrs
triterpene synthase	Capana00g000151		0	0	0	0	0.268685	0	0	0	0	0	0.253187	0	0	0	0	0
	Capana00g000219		1.01829	1.35971	0.590008	0.209722	1.02914	2.11386	3.70538	55.04	141.287	130.585	3.66361	13.2879	774.979	759.122	805.548	1110.33
triterpene synthase	Capana00g000243		0	0	0	0	0	0	0	0	0	0	0	0	0	0	0	0
triterpene synthase	Capana00g000374		0	0	0	0	0	0	0	0	0	0	0	0	0	0	0	0
	Capana00g000857	isoprene synthase	0	0	0	0	0.247433	0	0	0.258909	0.420238	0.389477	0	0	0.548286	0.729405	3.27452	4.60201
	Capana00g000858		0	0	0	0	0	0	0.376036	0	0	0	0	0	0	0	0.549635	1.77133
	Capana00g001496		9.38899	10.1699	1.11592	0.594989	0.973238	8.74575	0.927556	48.8819	0.550979	1.02129	0.3057	0.86996	0	4.78166	0.903844	0.416121
TPS-a	Capana00g001497		0.173799	0	0	0	0	0.0601312	0.0744029	0.245063	0	0	0	0	0	0.115067	0	0
TPS-a	Capana00g001498		0.782094	1.01268	0.067134	0	0.156134	0.541181	0.223209	2.69569	0	0	0.0367821	0.0697829	0	0.575333	0	0
	Capana00g001827		15.4082	13.0008	15.8064	15.3988	8.62299	7.34099	10.5972	7.83567	13.2963	12.5016	13.8991	12.1704	7.7939	6.8566	8.06083	9.60528
triterpene synthase	Capana00g002012		0	0	0	0	0	0	0	0	0	0	0.0612308	0	0	0	0	0
	Capana00g002238		0	0	0	0	0	0	0	0	0	0	0	0	0	0	0	0
PTF	Capana00g002450	Heterodimeric geranylgeranyl pyrophosphate synthase large subunit 1	7.07669	8.27224	5.26461	11.4439	6.82836	8.25204	5.83462	4.06528	6.29849	8.15389	5.93527	10.7342	10.0438	8.93668	9.34822	8.00361
PTF	Capana00g002451	Heterodimeric geranylgeranyl pyrophosphate synthase large subunit 1	1.01212	0.982892	1.17287	0.972776	0.757711	0.583627	1.011	0.951422	0.643445	1.19269	0.785406	0.541843	2.01481	2.34533	2.0055	1.0691
PTF	Capana00g002452	Geranylgeranyl pyrophosphate synthase,	67.4696	70.7524	63.2559	57.469	95.2133	63.833	75.524	47.4725	69.4508	73.8887	57.7431	51.6929	95.17	75.2516	113.845	112.508
MEP	Capana00g003194	1-deoxy-D-xylulose-5-phosphate synthase (DXS)	37.6679	35.0425	51.8301	24.1296	63.1156	24.2389	42.5307	28.8976	40.412	41.7449	56.6828	29.6657	43.4674	24.1089	36.036	32.8012
PTF	Capana00g003424		24.0667	22.323	53.2753	23.1311	35.0643	14.9453	14.926	5.51082	27.1872	26.8332	53.9377	18.4591	7.83129	6.43481	6.17817	5.59985
MEP	Capana00g003601	4-hydroxy-3-methylbut-2-enyl diphosphate reductase	0	0	0	0	0	0	0	0	0	0	0	0	0	0	0	0
MEP	Capana00g003949	1-deoxy-D-xylulose-5-phosphate synthase (DXS)	2.41074	2.60124	3.10403	3.42037	1.44381	0.926748	1.49071	1.13308	1.94129	1.89388	2.38093	1.61325	2.13289	1.24139	2.26271	1.15748
MEP	Capana00g003950	1-deoxy-D-xylulose-5-phosphate synthase (DXS)	1.00172	0.64853	2.06368	1.10032	0.749926	0.693157	0.428836	1.09859	1.01893	1.29848	1.48401	1.34069	1.32941	0.773744	0.626809	0.769539
PTF	Capana00g004199	Heterodimeric geranylgeranyl pyrophosphate synthase small subunit	17.6207	33.6532	2.15537	30.8471	151.834	243.959	53.9351	179.442	170.16	194.354	2.98334	101.998	198.624	635.996	208.939	164.637
MEP	Capana01g000174	2-C-methyl-D-erythritol 2,4-cyclodiphosphate synthase	94.2938	89.4942	102.084	93.5346	221.668	163.49	266.733	221.697	111.41	107.488	99.9157	87.9117	200.052	161.381	261.029	236.162
MVA	Capana01g000351	Hydroxymethylglutaryl-CoA synthase	1.31485	3.43774	0.781373	3.2496	2.45329	4.68911	1.90515	6.37012	3.39504	4.93432	1.45556	7.39105	4.73152	7.09808	3.79727	4.83676
MVA	Capana01g000352	Hydroxymethylglutaryl-CoA synthase	0	0	0	0	0	0	0	0	0	0	0	0	0	0	0	0
MVA	Capana01g000853	Phosphomevalonate kinase	5.151	4.55561	3.9794	3.40996	4.958	4.20079	5.27657	5.10148	4.491	3.96715	2.95895	2.73299	5.85942	5.11547	4.43182	3.28578
	Capana01g000991	ent-copalyl diP	0.322851	0	0	0	0	0	0	0	0	0	0	0	0	0	0	0
	Capana01g000992	ent-copalyl diP	0	0	0	0	0.11966	0	0	0	0	0	0	0	0	0	0	0
MVA	Capana01g001643	3-hydroxy-3-methylglutaryl-coenzyme A reductase	0.72762	0	1.31162	0	0	0	0.207662	0.227994	0	0	0	0	0	0	0	0
	Capana01g001728		0	0	0	0	0	0	0	0	0	0	0	0	0	0	0	0
	Capana01g001729		0	0	0	0	0	0	0	0	0	0	0	0	0	0	0	0
	Capana01g001730		0.681825	0	0	0.280851	0.306264	0	0.291888	0	0	0	0	0	0	0	0	0
MEP	Capana01g001814	4-diphosphocytidyl-2-C-methyl-D-erythritol kinase	8.82039	6.48212	4.32793	4.32058	10.4938	9.32005	11.5321	15.5744	8.18386	7.2477	5.14608	5.26443	15.3044	17.2034	18.1238	16.6194
MVA	Capana01g001843	3-hydroxy-3-methylglutaryl-coenzyme A reductase	7.39663	7.83603	7.79218	3.60071	8.4571	2.32646	6.0451	5.3728	6.92524	6.89374	7.40005	4.85978	3.68108	4.22929	2.73491	3.29309
	Capana01g003095		0	0	0	0	0	0	0	0	0	0	0	0	0	0	0	0
	Capana01g003945		0.930353	2.16837	0.431247	2.14605	4.68046	10.8154	3.98282	9.79504	4.68437	6.97268	0.315035	6.87335	7.03773	15.6453	10.7116	10.1846
	Capana01g003946		0	0	0	0	0	0	0	0	0	0	0	0	0	0	0	0
	Capana01g004223		0	0	0	0	0	0	0.0913348	0	0	0	0	0	0	0	0	0
MVA	Capana01g004441	Hydroxymethylglutaryl-CoA synthase	0	0.439715	0	0.12434	0	0.939946	0.129226	1.70254	0	0.106714	0	0	0	1.69875	0	0
MVA	Capana02g000059	3-hydroxy-3-methylglutaryl-coenzyme A reductase 2	67.5328	48.4776	29.0205	35.8292	25.3475	72.9547	29.3038	204.573	27.0654	28.2124	21.2354	36.869	44.7843	70.1896	30.1391	25.9238
MVA	Capana02g000060	3-hydroxy-3-methylglutaryl-coenzyme A reductase 2	16.6864	21.606	4.29703	8.62534	7.6422	21.0552	6.44309	61.8201	3.99367	5.32067	2.07733	7.88219	7.49017	17.7627	5.73243	6.7864
TPS-a	Capana02g001089		6.52909	8.45405	1.27782	2.58183	1.95516	14.7585	2.087	196.401	1.92597	1.41568	0.810651	0.83889	0.433244	9.22176	0.708145	0.551732
	Capana02g001092		0	0	0	0	0	0	0	0	0	0	0	0	0	0	0	0
	Capana02g001093		0	0	0	0	0	0	0	0	0	0	0	0	0	0	0	0
	Capana02g001725		0	0	0	0	0	0	0.154022	0	0	0	0	0	0	0	0	0
	Capana02g001726		0	0	0	0	0	0	0.216269	0	0	0	0	0	0.251416	0	0	0
	Capana02g002093		0	0	0.080994	0.0863693	0.0941843	0	0	0	0	0.0741262	0.0887517	0	0	0.0694111	0	0.120809
	Capana02g002125		0.521396	0.253169	0.201402	0.214769	0.234202	0.541181	0	0.245063	0.397766	0.552974	0.110346	0.837394	0	1.0356	0.163127	0.600816
	Capana02g002126		1.56419	1.51902	0.402804	0.429537	0.702605	2.70591	4.91059	75.4795	151.947	143.22	3.42074	10.8861	781.303	803.798	890.999	1162.58
	Capana02g002128		0	0	0	0	0	0	0	0	0.486158	0.450571	0	0	0	0.421911	0	0
	Capana02g002129		0	0	0	0	0	0	0	0	0	0	0	0	0	0	0	0
MVA	Capana02g002404	3-hydroxy-3-methylglutaryl-coenzyme A reductase 1	3.60226	4.12013	6.86454	4.55034	5.46547	6.92398	3.63255	9.33091	4.21377	3.73552	6.33613	7.0711	5.81642	4.82288	3.75674	4.51993
MEP	Capana03g000964	1-deoxy-D-xylulose 5-phosphate reductoisomerase (DXR)	18.3196	16.0115	15.2536	14.2536	42.8814	27.4658	35.5531	34.3462	18.0132	14.1761	13.2252	14.3026	44.6738	31.4002	41.2673	36.7081
	Capana03g001544		0.984859	0.159403	0	0	0	0	0	0.462897	0.125223	0	0	0	0	0.108674	0.10271	0
TPS-b	Capana03g002115		0	0	0	0	0	0	0	0	0	0.133341	0	0.0757218	0	0.0624297	0.0590033	0
TPS-a	Capana03g002278		0.0883162	0	0.0682286	0	0.15868	0	0	0.166039	0.0673752	0	0	0.0709206	0	0	0.110524	0
PTF	Capana03g002322	Geranylgeranyl pyrophosphate synthase	2.47285	0.343063	0.272914	0.291027	0.31736	0.73334	1.20986	0.332078	0.269501	0.499546	0.897164	1.7021	1.05485	0.935541	0.442097	1.01769
	Capana03g002529		4.44341	2.34248	4.51162	2.82387	1.82482	2.1962	3.91313	2.74484	2.8087	3.14168	2.90176	3.67014	2.65362	1.26079	3.17758	2.8527
PTF	Capana03g003135	Farnesyl pyrophosphate synthase	4.54815	3.86471	3.29407	6.55702	10.5978	12.1952	5.71948	12.6926	4.33715	6.23049	3.18846	7.07635	14.8541	17.6907	6.75906	8.59842
	Capana03g004102		0	0	0	0	0	0	0	0	0	0	0	0	0	0	0	0
	Capana03g004103		0	0	0	0	0	0	0	0	0	0	0	0	0	0	0	0
	Capana03g004104		0	0	0	0	0	0	0	0	0	0	0	0	0	0	0	0
TPS-a	Capana03g004106		0	0	0	0	0	0.0667992	0	0	0	0	0.0408609	0	0	0	0	0
	Capana03g004275		6.71203	8.0048	2.27429	2.81326	1.79837	2.52595	3.22628	3.54217	12.4869	14.2371	5.53251	7.75399	5.62589	6.62675	4.49466	4.27428
TPS-a	Capana03g004282		0.165537	0.160756	0	0.0681863	0	0.0572727	0	0	0.0631428	0.0585207	0.175168	0.0664655	0	0.164395	0.207163	0.0953757
	Capana03g004283		5.36803	5.95773	5.16268	4.87356	5.21612	5.30641	6.47205	6.28188	0	0	0.139111	0.0879735	0	0	0.0685499	0.0631195
MVA	Capana04g000039	3-hydroxy-3-methylglutaryl-coenzyme A reductase 1	11.3259	16.2591	18.3556	33.4681	17.1423	30.9225	6.11343	11.1095	18.8773	19.0622	8.54571	22.8364	5.26894	19.2353	3.54348	5.88716
PTF	Capana04g000329	Solanesyl diphosphate synthase 3	22.5601	27.1968	12.2202	16.022	21.4319	19.9172	13.9873	18.282	14.2434	14.3008	9.43931	10.4118	15.7443	19.9151	11.8449	13.4465
PTF	Capana04g000330	Solanesyl diphosphate synthase 3	0.932387	0.776109	0.823217	0.877852	0.957283	1.01385	0.798306	1.50252	0.508075	0.376707	0.225517	0.855698	2.25381	0.970049	0.750116	0.920923
PTF	Capana04g000412	Geranylgeranyl pyrophosphate synthase	39.3957	35.6989	68.7081	71.0971	876.032	241.241	683.182	230.249	49.2531	39.6856	46.7907	69.1971	222.289	97.2647	376.692	423.676
triterpene synthase	Capana04g001402		1.46881	2.24147	2.37753	2.24721	2.70189	3.29108	2.39541	1.57797	2.13435	1.97812	1.50986	2.07817	2.29737	2.13013	1.7944	1.81344
MVA	Capana04g002482	3-hydroxy-3-methylglutaryl-coenzyme A reductase 3	21.1387	22.3945	19.5343	20.8308	40.0703	34.0836	24.5071	88.9915	39.8145	49.4862	19.9926	22.7417	59.8991	70.2442	75.3125	82.3997
TPS-f	Capana04g002602		112.303	117.441	154.358	125.476	1262.94	718.174	2250.63	780.345	151.816	135.531	187.721	185.919	947.655	675.492	1760.8	1299.13
MVA	Capana05g000154	acetyl-CoA acetyltransferase	1.19487	1.16036	0.830784	0.393743	0.644054	0.496083	1.02304	0.673924	0.546928	0.591375	1.16323	0.383806	0.832507	0.632866	0.822431	0.757279
PTF	Capana05g000800	Geranylgeranyl pyrophosphate synthase	231.898	258.832	3.29287	5.9255	117.985	80.8317	30.5637	155.636	197.946	232.334	6.70912	22.8899	160.816	228.579	69.4274	60.0135
	Capana05g001162		0	0	0.241424	0.257447	0	0	0	0.293762	0	0	0.132274	0.25095	0	0	0	0
	Capana05g001164		0	0	0	0	0	0	0	0.811094	0	0	0.182609	0	0.42941	0	0	0
IPP	Capana05g002500	Isopentenyl-diphosphate δ-isomerase (IDI)	12.1876	20.4617	14.3627	22.4633	16.8873	20.8691	8.48949	29.7098	10.4009	12.1225	20.7222	20.7353	15.4205	23.6601	9.6943	9.40239
IPP	Capana05g002501	Isopentenyl-diphosphate δ-isomerase (IDI)	6.09381	6.18682	3.85182	4.79203	3.98143	5.94172	4.0317	5.46797	5.49414	4.50443	7.26906	4.89352	7.71961	5.13485	3.29312	4.94735
TPS-c	Capana06g000078		0	0	0	0	0	0	0	0	0	0	0	0	0	0	0	0
MVA	Capana06g001499	phosphomevalonate kinase	5.93569	5.0083	3.45801	4.24865	4.80791	5.7906	2.16615	6.31148	3.71169	3.02719	2.18292	3.04746	4.06782	6.05581	2.25284	1.90618
	Capana06g001740		0.191179	0	0	0	0.171748	0	0.327373	0	3.20864	2.97377	0.485524	0.614089	0.570862	0.759439	1.43552	1.87254
	Capana06g001763		0	0	0	0	0	0	0	0	0.263767	0	0	0	0	0	0	0
	Capana06g001764		0	0	0	0	0	0	0	0	0	0	0	0	0	0	0	0
	Capana06g001810		0	0	0	0	0	0	0	0	0	0	0	0	0	0	0	0
	Capana06g001822		0	0	0	0	0	0	0	0	0	0	0	0	0	0	0	0
	Capana06g001823		0	0	0	0	0	0	0	0	1.1933	0.184325	0.110346	0	0	0	0	0.300408
TPS-a	Capana07g000343		0	0	0	0	0	0	0	0	0	0	0.0367821	0	0	0	0	0.050068
triterpene synthase	Capana07g000601		0.227806	0.442455	0.703966	0	0	0.630535	0.195047	0.428288	0.52137	0.483206	0.674969	0.548806	0	0.150823	0.142545	0.131253
MVA	Capana07g001146	acetyl-CoA acetyltransferase	5.05561	3.97445	3.06877	3.86743	3.13599	3.66489	3.09185	3.62088	3.76502	4.00007	2.59845	3.09319	4.5528	4.54257	2.93749	2.63543
TPS-a	Capana07g001416		0.275427	0.0891575	0	0	0.0824778	0.254114	0	1.46715	0.0700397	0	0	0.0737254	0	0.0607838	0	0
	Capana07g001417		0	0	0	0	0	0	0.33392	0	0	0	0	0	0	0.129105	0	0
	Capana07g001418		0	0	0	0	0	0	0	0	0	0	0	0	0	0	0	0
TPS-e	Capana07g002506		3.724	3.94522	4.65547	3.40259	2.12896	2.81113	5.44939	5.09187	4.08069	4.21284	5.84652	6.90531	5.25669	4.12418	4.82991	4.56433
MVA	Capana08g001428	mevalonate kinase	25.8525	27.8557	18.5458	17.8497	16.1469	18.7409	15.0728	49.8772	21.0374	21.1512	16.8309	16.6083	22.3011	31.3796	14.0198	14.115
TPS-a	Capana08g001669		0	0	0	0.0724941	0	0	0.075343	0.0827199	0.0671319	0.186654	0.0744937	0.0706646	0	0	0.220251	0.0507006
TPS-a	Capana08g001670		0	0	0	0	0.157256	0	0.149874	0.0822744	0.267081	0.0618828	0.111139	0.070284	0	0.0579465	0.164298	0.20171
	Capana08g001671		0.532793	0.258703	0.823217	0.219463	0	0.184337	2.05279	1.00168	3.45491	1.88354	2.93172	0.855698	0.795464	1.05824	2.33369	2.14882
	Capana08g001672		0	0	0	0	0	0	0	0	0	0	0	0	0	0	0	0
	Capana08g001674		0	0	0.241424	0	0	0	0.267564	0	0.476809	0	0.793645	0.25095	0	0	0.195543	0.180052
MEP	Capana08g001733	2-C-methyl-D-erythritol 4-phosphate cytidylyltransferase	0	0	0	0	0	0	0	0	0	0	0	0	0	0	0	0
	Capana08g002106		2.80354	0.605018	2.2862	0.641561	0.559689	0.21555	1.73361	0.292823	1.54468	0.880989	1.97777	1.37581	1.08519	0.618713	0.584755	0.358954
	Capana08g002107		10.4806	18.0426	3.31231	20.4079	24.6797	53.6222	23.9291	62.3961	23.9864	29.4163	2.41971	51.7725	45.3622	80.0071	48.3902	55.6274
TPS-b	Capana08g002108		0	0	0	0	0.0705245	0	0	0	0	0	0	0	0.0781373	0.155924	0	0
TPS-b	Capana08g002110		0.150465	0.146119	0.0581207	0.371868	0.270344	0.884987	0.386482	0.777924	0.229575	0.21277	0	0.543725	0.599053	1.24522	0.423677	0.563497
TPS-b	Capana08g002111		0.672421	1.14275	0.194804	1.38489	1.5102	3.78049	1.58324	4.42466	2.05192	1.90172	0.284617	3.03736	1.9242	5.56486	3.57642	3.43838
	Capana08g002112		1.80557	2.00392	2.59052	8.28734	6.0248	9.81666	1.32508	3.63705	5.90335	6.74784	2.40193	7.04253	5.90495	14.8573	3.38941	4.90428
	Capana08g002113		25.0431	33.8857	2.5796	55.2912	70.4931	195.355	72.9021	196.961	98.0724	122.765	2.40268	176.703	180.301	327.625	200.892	221.916
TPS-b	Capana08g002115		0	0	0	0	0	0	0	0	0.0713841	0	0.0792121	0	0	0	0	0
MEP	Capana08g002507	4-hydroxy-3-methylbut-2-enyl diphosphate reductase	182.02	131.835	144.461	135.389	344.534	298.251	369.275	360.513	199.863	190.31	172.034	171.454	505.44	374.879	549.085	439.305
TPS-a	Capana09g000386		0	0	0	0	0.0791965	0	0.0754792	0	0	0	0	0	0	0	0	0
	Capana09g000387		0	0	0	0	0	0	0	0	0	0	0	0	0	0	0	0
	Capana09g000389		0	0	0	0	0	0	0	0	0	0	0	0	0	0	0	0
	Capana09g000391		0	0	0	0	0	0	0	0	0	0	0	0	0	0	0	0
	Capana09g000392		0	0	0	0	0	0	0	0	0	0	0	0	0	0	0	0
	Capana09g000393		0	0	0	0	0	0	0	0	0	0	0	0	0	0	0	0
	Capana09g000395		0	0	0	0	0	0	0	0	0	0	0	0	0	0	0	0
	Capana09g000396		0	0	0	0	0	0	0	0	0	0	0	0	0	0	0	0
triterpene synthase	Capana09g000401		0.459911	0.267977	0.461895	0.340996	0.330534	0.318242	0.787547	0.691725	0.421031	0.390212	0.330935	0.406255	0.320437	0.274043	0.402893	0.317979
triterpene synthase	Capana09g000403		0	0.090005	0	0	0	0	0.0793536	0	0	0	0.0392296	0	0	0	0	0
triterpene synthase	Capana09g000404		0.62949	0.407541	0.324208	0.576209	0.565511	0.774373	0.419197	0.131497	0.213435	0.346171	0.384866	0.393167	0.348087	0.370458	0.30636	0.322389
triterpene synthase	Capana09g000407		2.04502	0.704694	5.80987	2.88034	2.25201	2.51062	2.4852	2.48048	1.40913	1.16606	6.05919	1.80113	0.984911	0.262053	0.495341	0.418092
triterpene synthase	Capana09g000408		0.472732	0.631235	0.365209	3.01822	0.7432	1.59468	0.25297	0.833215	0.631122	0.501363	0.600284	1.51848	0.705793	0.0782453	0.443705	0.374509
triterpene synthase	Capana09g000409		3.49884	2.71824	5.76646	5.31647	3.07338	4.25033	4.46026	4.0199	1.77948	1.31938	1.84298	0.874122	0.928675	0.514772	0.77843	0.671965
triterpene synthase	Capana09g000410		0.690273	0.670338	1.1332	0.284331	0.542601	0.597055	0.0738761	0.486656	0.592425	0.793085	0.620869	0.277155	0.601174	0.171378	0.161972	0.0497136
triterpene synthase	Capana09g000414		0	0	0	0	0	0	0	0	0	0	0	0	0	0	0	0
triterpene synthase	Capana09g000415		0.219927	0.071192	0.339809	0.120787	0.197575	0.152182	0.502135	0.206738	0	0.0518326	0	0	0.0729674	0	0	0
	Capana09g000558		0	0	0	0	0	0	0	0	0	0	0	0	0	0	0	0
MVA	Capana09g000777	hydroxymethylglutaryl-CoA synthase	0	0	0	0	0	0	0	0	0	0	0	0	0	0	0	0
PTF	Capana09g002331	Heterodimeric geranylgeranyl pyrophosphate synthase small subunit	239.991	220.839	188.087	195.207	469.277	364.363	595.26	387.42	200.633	186.049	147.505	157.406	396.106	333.297	439.467	450.661
PTF	Capana10g000194	Farnesyl pyrophosphate synthase	1.15386	2.24107	1.33712	2.01997	1.55488	2.49509	0.987929	7.45703	1.43043	1.22374	1.15994	1.85317	1.4356	1.90983	0.812256	0.581707
TPS-g	Capana10g000571		29.2326	46.7423	22.5154	63.9532	83.4657	74.9229	57.0144	63.0119	154.963	136.002	21.5693	180.706	172.644	192.312	93.2273	126.295
MEP	Capana10g002239	4-hydroxy-3-methylbut-2-enyl diphosphate reductase	126.39	96.2196	95.376	100.962	234.388	206.462	247.735	212.373	139.294	136.439	110.339	122.157	322.59	256.117	374.813	335.237
MEP	Capana11g000087	4-hydroxy-3-methylbut-2-en-1-yl diphosphate synthase	47.3722	28.5324	27.0697	26.655	107.208	86.5428	84.9707	91.8582	44.6625	45.0863	28.2807	39.2647	151.563	101.487	122.11	123.972
PTF	Capana11g000901	Solanesyl-diphosphate synthase 1	0	0	0	0	0	0	0	0	0	0	0	0	0	0	0	0
	Capana11g001711		0	0	0	0	0	0	0	0	0	0	0	0	0	0	0	0
	Capana11g002086		0	0	0	0	0	0	0	0	0	0	0	0	0	0	0	0
	Capana11g002087		0	0	0	0	0	0	0	0	0	0	0	0	0	0	0	0
	Capana11g002090		2.17152	0.843522	2.26476	0.805024	0.292622	0.375653	3.25368	2.95986	0.414155	0.0767677	1.01106	0.435949	0.216139	0.503192	0.951149	1.3137
	Capana11g002092		0	0	0	0	0	0	0	0	0	0	0	0	0	0	0	0
	Capana11g002093		0	0	0	0	0	0	0	0.261868	0	0	0	0	0.831828	0.184435	0.522938	0.160504
	Capana11g002097		0	0	0	0	0	0	0	0	0	0	0	0	0	0	0	0
	Capana11g002102		0	0	0	0	0	0	0	0	0	0	0	0	0	0	0.131486	0
	Capana11g002119		0	0	0	0	0	0	0	0	0	0	0	0	0	0	0	0
	Capana11g002122		0	0	0	0	0	0	0	0	0	0	0	0	0	0	0	0
TPS-a	Capana11g002125		0	0	0	0	0	0	0	0	0	0	0	0	0	0	0	0
MVA	Capana12g001156	hydroxymethylglutaryl-CoA synthase	5.89639	5.52161	1.70822	2.60227	2.27019	3.86152	1.71287	8.31415	2.40979	3.64788	1.29246	2.19839	3.66807	4.87977	2.24009	2.54795
MEP	Capana12g001213	1-deoxy-D-xylulose-5-phosphate synthase (DXS)	0.189691	0	0.879273	0	0.170411	0.131259	0.162412	0.178314	0.144712	0.402358	0.722618	0.60931	0.56642	0.251176	0.593477	0.546462
	Capana12g001483		0	0	0	0	0	0	0	0	0	0	0	0	0	0	0	0
	Capana12g001523		0	0	0	0	0	0	0	0	0	0	0	0	0	0	0	0
IPP	Capana12g001673	Isopentenyl-diphosphate δ-isomerase (IDI)	80.5773	92.4776	76.105	80.9477	78.9684	64.4959	80.4522	63.6352	66.6742	65.0083	70.8852	58.418	73.9163	61.8766	72.2314	61.27
IPP	Capana12g001674		115.091	89.5606	116.675	115.31	123.486	106.417	122.638	87.4017	135.92	99.8526	134.764	115.225	151.323	118.956	117.302	123.501
	Capana12g001816		0.0988854	0	0	0	0	0	0	0	0	0	0	0	0	0	0	0
TPS-a	Capana12g001843		0	0	0	0	0.0834204	0	0	0.0872892	0	0	0	0	0	0	0	0
MVA	Capana12g002230	Diphosphomevalonate decarboxylase	14.6367	17.9074	8.36938	12.058	14.3915	17.7042	11.6438	26.326	10.2869	7.49674	7.5612	8.8847	20.1894	19.5336	11.899	11.6204
TPS-a	Capana12g002412		0.187502	0.0910436	0.0724273	0.0772341	0	0	0.401346	0.176257	0.143043	0	0.238093	0.075285	0.186628	0.0620696	0.117326	0
TPS-a	Capana12g002416		22.4669	14.9104	0.134029	0	0.389641	4.80194	2.45093	10.6005	4.30146	3.25061	0.917917	1.1842	3.36727	13.3814	2.93106	1.8992
TPS-a	Capana12g002428		0	0.254075	0.202123	0	0.0783465	0	0	0	0	0	0	0.0700325	0	0	0	0
	Capana12g002431		0	0	0	0	0	0	0	0	0	0	0	0	0	0	0	0
TPS-a	Capana12g002432		2.17636	1.35265	0.672539	0.573739	0.312826	3.37336	0.52175	24.2227	0.398476	0.246205	0.184239	0.209722	0.433244	2.36308	0.163418	0.0501574
	Capana12g002443		0	0	0	0	0	0	0	0	0	0	0	0	0	0	0	0
TPS-a	Capana12g002446		6.96436	5.73591	0.681052	0.435751	0.395983	5.97811	0.603834	52.6221	0.538027	1.05962	0.597028	0.424754	0.438728	4.84434	0.275811	0.152377
	Capana12g002448		0	0.111657	0	0	0	0	0	0.108082	0	0	0	0	0	0.0761231	0	0
	Capana12g002449		0.285091	0.553715	0.33037	0.234864	0.128058	0.394545	0	2.54593	0.108746	0.201571	0.0603356	0.457874	0.283762	0.18875	0	0.164258
	Capana12g002450		2.78574	1.35265	0.430425	0.229496	0.250261	1.15658	0	11.5222	0	0.196964	0.117913	0	0.277276	2.02879	0	0.160504
	Capana12g002451		0.227806	0.221227	0	0	0	0	0	0	0.34758	0.161069	0.0964241	0	0	0.150823	0.142545	0
	Capana12g002452		0	0	0	0	0	0	0	0	0	0	0	0	0	0	0	0
MEP	Capana12g002714	1-deoxy-D-xylulose-5-phosphate synthase (DXS)	25.9898	17.285	4.68496	11.6787	91.695	43.979	94.8759	63.9651	32.745	40.0372	9.00062	37.1244	139.299	96.9328	149.025	134.769

## Sheet: Table S4
Supplementary Table S4: Prediction of localization based on signal peptides
	Gene identifier		Length (AA)	cTP mTP SP other	Loc	RC
CaTPS5	Capana00g001497		560	0.131 0.071 0.185 0.836	_	2
CaTPS6	Capana00g001498		560	0.131 0.071 0.185 0.836	_	2
CaTPS18	Capana02g001089		559	0.063 0.101 0.280 0.584	_	4
CaTPS29	Capana03g002115		516	0.052 0.089 0.222 0.887	_	2
CaTPS30	Capana03g002278		551	0.094 0.308 0.054 0.706	_	4
CaTPS35	Capana03g004106		504	0.106 0.081 0.425 0.699	_	4
CaTPS37	Capana03g004282		588	0.086 0.108 0.323 0.768	_	3
CaTPS39	Capana04g002602		852	0.193 0.115 0.092 0.871	_	2
CaTPS42	Capana06g000078		823	0.689 0.188 0.032 0.086	C	3
CaTPS49	Capana07g000343		560	0.105 0.139 0.104 0.829	_	2
CaTPS50	Capana07g001416		530	0.052 0.148 0.047 0.917	_	2
CaTPS53	Capana07g002506		719	0.071 0.070 0.174 0.743	_	3
CaTPS54	Capana08g001669		553	0.160 0.124 0.069 0.705	_	3
CaTPS55	Capana08g001670		556	0.138 0.101 0.100 0.800	_	2
CaTPS61	Capana08g002108		620	0.897 0.111 0.047 0.029	C	2
CaTPS62	Capana08g002110		647	0.915 0.121 0.030 0.025	C	2
CaTPS63	Capana08g002111		579	0.545 0.271 0.063 0.182	C	4
CaTPS66	Capana08g002115		520	0.033 0.281 0.094 0.747	_	3
CaTPS67	Capana09g000386		552	0.107 0.142 0.104 0.866	_	2
CaTPS76	Capana10g000571		551	0.583 0.374 0.034 0.134	C	4
CaTPS87	Capana11g002125		542	0.048 0.315 0.096 0.738	_	3
CaTPS91	Capana12g001843		524	0.293 0.154 0.094 0.555	_	4
CaTPS92	Capana12g002412		519	0.401 0.040 0.207 0.647	_	4
CaTPS93	Capana12g002416		561	0.271 0.041 0.130 0.832	_	3
CaTPS94	Capana12g002428		558	0.377 0.046 0.114 0.746	_	4
CaTPS96	Capana12g002432		559	0.048 0.081 0.347 0.657	_	4
CaTPS98	Capana12g002446		552	0.218 0.063 0.084 0.830	_	2
	Len	Sequence length
	cTP, mTP, SP, other
	Final NN scores on which the final prediction is based (Loc, see below). Note that the scores are not really probabilities, and they do not necessarily add to one. However, the location with the highest score is the most likely according to TargetP, and the relationship between the scores (the reliability class, see below) may be an indication of how certain the prediction is.
	Loc	Prediction of localization, based on the scores above; the possible values are:
	C	Chloroplast, i.e. the sequence contains cTP, a chloroplast transit peptide;
	M	Mitochondrion, i.e. the sequence contains mTP, a mitochondrial targeting peptide;
	S	Secretory pathway, i.e. the sequence contains SP, a signal peptide;
	_	Any other location;
	*	don't know; indicates that cutoff restrictions were set (see instructions) and the winning network output score was below the requested cutoff for that category.
	RC
	Reliability class, from 1 to 5, where 1 indicates the strongest prediction. RC is a measure of the size of the difference ('diff') between the highest (winning) and the second highest output scores. There are 5 reliability classes, defined as follows:
	1 : diff > 0.800
	2 : 0.800 > diff > 0.600
	3 : 0.600 > diff > 0.400
	4 : 0.400 > diff > 0.200
	5 : 0.200 > diff
	Thus, the lower the value of RC the safer the prediction.

## Sheet: Table S5
Supplemental Data 5. Gene pairs of expressed functional TPS genes and coexpressed genes with correlation coeffiency > 0.9 or <-0.9
Transcript1	Transcript2	Score	Directiom
Capana00g001498	Capana03g003830	0.986017	pos
Capana00g001498	Capana03g001154	0.981696	pos
Capana00g001498	Capana02g000060	0.980942	pos
Capana00g001498	Capana00g001496	0.97704	pos
Capana00g001498	Capana05g001891	0.973668	pos
Capana00g001498	Capana04g000968	0.970102	pos
Capana00g001498	Capana00g005078	0.967891	pos
Capana00g001498	Capana02g003661	0.963701	pos
Capana00g001498	Capana12g002450	0.961619	pos
Capana00g001498	Capana12g002445	0.961127	pos
Capana00g001498	Capana06g001935	0.959778	pos
Capana00g001498	Capana08g002140	0.958945	pos
Capana00g001498	Capana08g001034	0.95894	pos
Capana00g001498	Capana03g000932	0.957453	pos
Capana00g001498	Capana08g000231	0.9571	pos
Capana00g001498	Capana05g002430	0.955005	pos
Capana00g001498	Capana06g001967	0.953582	pos
Capana00g001498	Capana09g000666	0.953412	pos
Capana00g001498	Capana02g003630	0.952614	pos
Capana00g001498	Capana10g002413	0.952609	pos
Capana00g001498	Capana12g002446	0.951851	pos
Capana00g001498	Capana03g003769	0.951652	pos
Capana00g001498	Capana02g000059	0.951293	pos
Capana00g001498	Capana01g001943	0.950837	pos
Capana00g001498	Capana01g000661	0.949886	pos
Capana00g001498	Capana11g000739	0.949326	pos
Capana00g001498	Capana00g000701	0.948858	pos
Capana00g001498	Capana12g002893	0.948424	pos
Capana00g001498	Capana01g002555	0.948356	pos
Capana00g001498	Capana00g000573	0.947396	pos
Capana00g001498	Capana05g001980	0.946757	pos
Capana00g001498	Capana12g001028	0.946273	pos
Capana00g001498	Capana05g002551	0.945483	pos
Capana00g001498	Capana02g003128	0.945206	pos
Capana00g001498	Capana03g001048	0.945009	pos
Capana00g001498	Capana01g001433	0.944838	pos
Capana00g001498	Capana02g001090	0.943889	pos
Capana00g001498	Capana00g000321	0.943865	pos
Capana00g001498	Capana08g000768	0.943819	pos
Capana00g001498	Capana01g000575	0.943806	pos
Capana00g001498	Capana06g000628	0.943537	pos
Capana00g001498	Capana07g000998	0.942568	pos
Capana00g001498	Capana09g001606	0.942486	pos
Capana00g001498	Capana00g004747	0.942482	pos
Capana00g001498	Capana12g000773	0.942424	pos
Capana00g001498	Capana12g002424	0.941759	pos
Capana00g001498	Capana10g002240	0.941459	pos
Capana00g001498	Capana01g003855	0.940548	pos
Capana00g001498	Capana11g002160	0.939184	pos
Capana00g001498	Capana01g002104	0.938857	pos
Capana00g001498	Capana01g001944	0.938542	pos
Capana00g001498	Capana05g000898	0.938419	pos
Capana00g001498	Capana12g002627	0.938356	pos
Capana00g001498	Capana02g003074	0.938132	pos
Capana00g001498	Capana12g002363	0.93813	pos
Capana00g001498	Capana09g001251	0.938093	pos
Capana00g001498	Capana10g001367	0.937696	pos
Capana00g001498	Capana11g001970	0.937457	pos
Capana00g001498	Capana05g001092	0.937355	pos
Capana00g001498	Capana02g002765	0.936807	pos
Capana00g001498	Capana07g001416	0.936686	pos
Capana00g001498	Capana03g000062	0.936575	pos
Capana00g001498	Capana02g001851	0.936262	pos
Capana00g001498	Capana00g001425	0.935192	pos
Capana00g001498	Capana03g000831	0.934898	pos
Capana00g001498	Capana05g000478	0.93456	pos
Capana00g001498	Capana12g002441	0.934215	pos
Capana00g001498	Capana12g002103	0.934196	pos
Capana00g001498	Capana09g001859	0.934163	pos
Capana00g001498	Capana09g000515	0.93396	pos
Capana00g001498	Capana12g000958	0.933671	pos
Capana00g001498	Capana04g001586	0.933433	pos
Capana00g001498	Capana03g002038	0.933312	pos
Capana00g001498	Capana02g002654	0.93328	pos
Capana00g001498	Capana02g001140	0.933097	pos
Capana00g001498	Capana01g003966	0.932793	pos
Capana00g001498	Capana08g002414	0.932115	pos
Capana00g001498	Capana12g002362	0.931619	pos
Capana00g001498	Capana12g001690	0.931602	pos
Capana00g001498	Capana12g002433	0.931568	pos
Capana00g001498	Capana12g002432	0.93148	pos
Capana00g001498	Capana06g000845	0.931167	pos
Capana00g001498	Capana01g004338	0.931108	pos
Capana00g001498	Capana02g002117	0.930536	pos
Capana00g001498	Capana11g002253	0.930166	pos
Capana00g001498	Capana07g001399	0.930051	pos
Capana00g001498	Capana03g003223	0.929893	pos
Capana00g001498	Capana03g004265	0.9284	pos
Capana00g001498	Capana02g003073	0.928057	pos
Capana00g001498	Capana05g000777	0.927332	pos
Capana00g001498	Capana02g003359	0.927005	pos
Capana00g001498	Capana01g003586	0.925764	pos
Capana00g001498	Capana02g002230	0.925644	pos
Capana00g001498	Capana00g000688	0.925603	pos
Capana00g001498	Capana02g003440	0.925545	pos
Capana00g001498	Capana00g000620	0.92505	pos
Capana00g001498	Capana03g001209	0.924842	pos
Capana00g001498	Capana00g001780	0.924393	pos
Capana00g001498	Capana02g000740	0.923972	pos
Capana00g001498	Capana08g000853	0.923503	pos
Capana00g001498	Capana03g003473	0.923356	pos
Capana00g001498	Capana12g000031	0.923143	pos
Capana00g001498	Capana07g000336	0.92194	pos
Capana00g001498	Capana04g000463	0.921561	pos
Capana00g001498	Capana02g003112	0.921479	pos
Capana00g001498	Capana12g002081	0.921084	pos
Capana00g001498	Capana07g001866	0.920992	pos
Capana00g001498	Capana01g004265	0.920448	pos
Capana00g001498	Capana10g001451	0.920416	pos
Capana00g001498	Capana01g000691	0.920278	pos
Capana00g001498	Capana12g002449	0.920035	pos
Capana00g001498	Capana08g002492	0.91899	pos
Capana00g001498	Capana12g000772	0.918775	pos
Capana00g001498	Capana11g000362	0.918317	pos
Capana00g001498	Capana01g000247	0.91826	pos
Capana00g001498	Capana08g001428	0.918198	pos
Capana00g001498	Capana01g002771	0.916452	pos
Capana00g001498	Capana01g003618	0.916409	pos
Capana00g001498	Capana02g002764	0.916396	pos
Capana00g001498	Capana03g001836	0.915063	pos
Capana00g001498	Capana10g001173	0.915061	pos
Capana00g001498	Capana11g000718	0.914911	pos
Capana00g001498	Capana05g001156	0.914672	pos
Capana00g001498	Capana02g001089	0.914504	pos
Capana00g001498	Capana03g001826	0.914317	pos
Capana00g001498	Capana08g002235	0.913962	pos
Capana00g001498	Capana03g004298	0.913484	pos
Capana00g001498	Capana11g002326	0.91296	pos
Capana00g001498	Capana03g002068	0.912559	pos
Capana00g001498	Capana08g002442	0.912229	pos
Capana00g001498	Capana05g000033	0.912219	pos
Capana00g001498	Capana10g000194	0.911928	pos
Capana00g001498	Capana11g001057	0.911482	pos
Capana00g001498	Capana02g001094	0.911416	pos
Capana00g001498	Capana01g003762	0.911386	pos
Capana00g001498	Capana02g000080	0.911212	pos
Capana00g001498	Capana00g002380	0.910771	pos
Capana00g001498	Capana09g000097	0.91039	pos
Capana00g001498	Capana00g002212	0.910321	pos
Capana00g001498	Capana04g000670	0.909411	pos
Capana00g001498	Capana02g002794	0.909032	pos
Capana00g001498	Capana11g000748	0.908493	pos
Capana00g001498	Capana08g002278	0.90803	pos
Capana00g001498	Capana02g001151	0.907991	pos
Capana00g001498	Capana06g000456	0.907231	pos
Capana00g001498	Capana08g002611	0.907221	pos
Capana00g001498	Capana03g001100	0.906362	pos
Capana00g001498	Capana10g000345	0.90623	pos
Capana00g001498	Capana02g001608	0.906059	pos
Capana00g001498	Capana03g000768	0.905319	pos
Capana00g001498	Capana08g001413	0.904758	pos
Capana00g001498	Capana01g001414	0.904159	pos
Capana00g001498	Capana11g001631	0.903878	pos
Capana00g001498	Capana12g002529	0.903617	pos
Capana00g001498	Capana09g000709	0.902116	pos
Capana00g001498	Capana02g001490	0.901765	pos
Capana00g001498	Capana03g001834	0.900427	pos
Capana00g001498	Capana05g002480	0.900137	pos
Capana00g001497	Capana05g000284	0.944933	pos
Capana00g001497	Capana02g003471	0.926545	pos
Capana00g001497	Capana06g000537	0.90628	pos
Capana00g001497	Capana03g002207	0.903517	pos
Capana02g001089	Capana02g001094	0.998784	pos
Capana02g001089	Capana12g002433	0.998229	pos
Capana02g001089	Capana11g002326	0.998175	pos
Capana02g001089	Capana07g000223	0.998146	pos
Capana02g001089	Capana02g003073	0.997344	pos
Capana02g001089	Capana03g001834	0.99668	pos
Capana02g001089	Capana08g000577	0.996429	pos
Capana02g001089	Capana06g000626	0.996429	pos
Capana02g001089	Capana04g002130	0.996429	pos
Capana02g001089	Capana04g000226	0.996429	pos
Capana02g001089	Capana06g002466	0.996429	pos
Capana02g001089	Capana12g000708	0.996429	pos
Capana02g001089	Capana00g000801	0.996429	pos
Capana02g001089	Capana01g003726	0.996429	pos
Capana02g001089	Capana04g002730	0.996429	pos
Capana02g001089	Capana00g004537	0.996429	pos
Capana02g001089	Capana12g000214	0.996429	pos
Capana02g001089	Capana02g002319	0.996429	pos
Capana02g001089	Capana09g002055	0.996429	pos
Capana02g001089	Capana11g002183	0.996429	pos
Capana02g001089	Capana12g001901	0.996429	pos
Capana02g001089	Capana00g003096	0.996429	pos
Capana02g001089	Capana00g004474	0.996429	pos
Capana02g001089	Capana03g000184	0.996429	pos
Capana02g001089	Capana11g001460	0.996429	pos
Capana02g001089	Capana12g002382	0.996429	pos
Capana02g001089	Capana01g002451	0.996429	pos
Capana02g001089	Capana10g001878	0.996429	pos
Capana02g001089	Capana00g000407	0.996429	pos
Capana02g001089	Capana02g000174	0.996429	pos
Capana02g001089	Capana05g001893	0.996429	pos
Capana02g001089	Capana00g000277	0.996429	pos
Capana02g001089	Capana03g003007	0.996429	pos
Capana02g001089	Capana09g002001	0.996429	pos
Capana02g001089	Capana09g002210	0.996429	pos
Capana02g001089	Capana01g001176	0.996429	pos
Capana02g001089	Capana03g001655	0.996429	pos
Capana02g001089	Capana01g003241	0.996429	pos
Capana02g001089	Capana08g001946	0.996429	pos
Capana02g001089	Capana02g003413	0.996429	pos
Capana02g001089	Capana00g001401	0.996429	pos
Capana02g001089	Capana07g002211	0.996429	pos
Capana02g001089	Capana08g001429	0.996429	pos
Capana02g001089	Capana00g000290	0.996429	pos
Capana02g001089	Capana05g001649	0.996429	pos
Capana02g001089	Capana12g000649	0.996429	pos
Capana02g001089	Capana12g000195	0.996429	pos
Capana02g001089	Capana10g001257	0.996429	pos
Capana02g001089	Capana10g000606	0.996429	pos
Capana02g001089	Capana00g001970	0.996429	pos
Capana02g001089	Capana00g002087	0.996429	pos
Capana02g001089	Capana03g003280	0.996429	pos
Capana02g001089	Capana03g003561	0.996429	pos
Capana02g001089	Capana04g001872	0.996429	pos
Capana02g001089	Capana07g001574	0.996429	pos
Capana02g001089	Capana12g001676	0.996429	pos
Capana02g001089	Capana04g000341	0.996429	pos
Capana02g001089	Capana12g002897	0.996429	pos
Capana02g001089	Capana00g000452	0.996429	pos
Capana02g001089	Capana02g001010	0.996429	pos
Capana02g001089	Capana00g004500	0.996429	pos
Capana02g001089	Capana09g000154	0.996429	pos
Capana02g001089	Capana02g001621	0.996429	pos
Capana02g001089	Capana05g001402	0.996429	pos
Capana02g001089	Capana11g000171	0.996429	pos
Capana02g001089	Capana05g001883	0.996429	pos
Capana02g001089	Capana11g002218	0.996429	pos
Capana02g001089	Capana09g001533	0.996429	pos
Capana02g001089	Capana09g002043	0.996429	pos
Capana02g001089	Capana08g000120	0.996429	pos
Capana02g001089	Capana03g003905	0.996429	pos
Capana02g001089	Capana11g001003	0.996429	pos
Capana02g001089	Capana12g002198	0.996429	pos
Capana02g001089	Capana09g000180	0.996429	pos
Capana02g001089	Capana00g000732	0.996429	pos
Capana02g001089	Capana00g001508	0.996429	pos
Capana02g001089	Capana05g001209	0.996429	pos
Capana02g001089	Capana01g003127	0.996429	pos
Capana02g001089	Capana01g003322	0.996429	pos
Capana02g001089	Capana05g001695	0.996429	pos
Capana02g001089	Capana06g000179	0.996429	pos
Capana02g001089	Capana00g000818	0.996429	pos
Capana02g001089	Capana05g000477	0.996429	pos
Capana02g001089	Capana00g004498	0.996429	pos
Capana02g001089	Capana11g000877	0.996429	pos
Capana02g001089	Capana03g001512	0.996429	pos
Capana02g001089	Capana03g003694	0.996429	pos
Capana02g001089	Capana00g004357	0.996429	pos
Capana02g001089	Capana08g002428	0.996429	pos
Capana02g001089	Capana03g001150	0.996429	pos
Capana02g001089	Capana08g001810	0.996429	pos
Capana02g001089	Capana03g004432	0.996429	pos
Capana02g001089	Capana08g000156	0.996429	pos
Capana02g001089	Capana12g001062	0.996429	pos
Capana02g001089	Capana00g000731	0.996429	pos
Capana02g001089	Capana09g000517	0.996429	pos
Capana02g001089	Capana10g000665	0.996429	pos
Capana02g001089	Capana00g001104	0.996429	pos
Capana02g001089	Capana04g002129	0.996429	pos
Capana02g001089	Capana01g002505	0.996429	pos
Capana02g001089	Capana07g000088	0.996429	pos
Capana02g001089	Capana09g000523	0.996429	pos
Capana02g001089	Capana00g001367	0.996429	pos
Capana02g001089	Capana08g000221	0.996429	pos
Capana02g001089	Capana10g000631	0.996429	pos
Capana02g001089	Capana00g000530	0.996429	pos
Capana02g001089	Capana08g000178	0.996429	pos
Capana02g001089	Capana08g002071	0.996429	pos
Capana02g001089	Capana11g000519	0.996429	pos
Capana02g001089	Capana04g001033	0.996429	pos
Capana02g001089	Capana12g002432	0.99634	pos
Capana02g001089	Capana07g001832	0.996272	pos
Capana02g001089	Capana08g002278	0.996122	pos
Capana02g001089	Capana01g000247	0.995938	pos
Capana02g001089	Capana00g004634	0.995883	pos
Capana02g001089	Capana02g002654	0.995212	pos
Capana02g001089	Capana08g002492	0.995207	pos
Capana02g001089	Capana03g001837	0.995149	pos
Capana02g001089	Capana05g000033	0.994791	pos
Capana02g001089	Capana09g000076	0.994712	pos
Capana02g001089	Capana00g000587	0.99451	pos
Capana02g001089	Capana12g002529	0.994047	pos
Capana02g001089	Capana08g002235	0.993104	pos
Capana02g001089	Capana06g000456	0.992784	pos
Capana02g001089	Capana12g002446	0.992779	pos
Capana02g001089	Capana02g003074	0.992403	pos
Capana02g001089	Capana04g001586	0.992225	pos
Capana02g001089	Capana01g002771	0.990404	pos
Capana02g001089	Capana02g000587	0.990195	pos
Capana02g001089	Capana05g000777	0.989757	pos
Capana02g001089	Capana01g002555	0.98888	pos
Capana02g001089	Capana09g002294	0.988721	pos
Capana02g001089	Capana11g002253	0.987987	pos
Capana02g001089	Capana00g001425	0.987562	pos
Capana02g001089	Capana00g001780	0.987422	pos
Capana02g001089	Capana12g002445	0.987034	pos
Capana02g001089	Capana12g002103	0.986661	pos
Capana02g001089	Capana12g002424	0.986527	pos
Capana02g001089	Capana02g001482	0.986151	pos
Capana02g001089	Capana02g001140	0.985964	pos
Capana02g001089	Capana00g002212	0.985908	pos
Capana02g001089	Capana09g001251	0.985302	pos
Capana02g001089	Capana00g000620	0.983762	pos
Capana02g001089	Capana12g002441	0.982952	pos
Capana02g001089	Capana03g001099	0.982749	pos
Capana02g001089	Capana01g003762	0.982517	pos
Capana02g001089	Capana07g001416	0.98219	pos
Capana02g001089	Capana02g001151	0.981976	pos
Capana02g001089	Capana02g003128	0.981927	pos
Capana02g001089	Capana07g001399	0.981685	pos
Capana02g001089	Capana04g000670	0.981677	pos
Capana02g001089	Capana02g001090	0.980601	pos
Capana02g001089	Capana05g001980	0.980487	pos
Capana02g001089	Capana00g000802	0.979341	pos
Capana02g001089	Capana01g000661	0.979278	pos
Capana02g001089	Capana00g001211	0.979113	pos
Capana02g001089	Capana04g001297	0.97906	pos
Capana02g001089	Capana08g000701	0.978627	pos
Capana02g001089	Capana06g000628	0.978355	pos
Capana02g001089	Capana01g003586	0.978309	pos
Capana02g001089	Capana01g001865	0.978204	pos
Capana02g001089	Capana00g000604	0.978134	pos
Capana02g001089	Capana08g000768	0.978016	pos
Capana02g001089	Capana05g000478	0.977982	pos
Capana02g001089	Capana08g002442	0.976148	pos
Capana02g001089	Capana12g000958	0.97614	pos
Capana02g001089	Capana08g000231	0.976125	pos
Capana02g001089	Capana03g001838	0.976068	pos
Capana02g001089	Capana03g000768	0.97587	pos
Capana02g001089	Capana00g000138	0.975694	pos
Capana02g001089	Capana01g001943	0.975681	pos
Capana02g001089	Capana00g000837	0.974446	pos
Capana02g001089	Capana05g002551	0.974185	pos
Capana02g001089	Capana00g001496	0.974138	pos
Capana02g001089	Capana02g002765	0.973892	pos
Capana02g001089	Capana11g000718	0.973695	pos
Capana02g001089	Capana03g001100	0.972879	pos
Capana02g001089	Capana08g001194	0.972566	pos
Capana02g001089	Capana12g002449	0.972265	pos
Capana02g001089	Capana07g000998	0.971964	pos
Capana02g001089	Capana00g000829	0.971445	pos
Capana02g001089	Capana12g002450	0.971387	pos
Capana02g001089	Capana00g001333	0.971369	pos
Capana02g001089	Capana03g001826	0.971206	pos
Capana02g001089	Capana03g000062	0.970783	pos
Capana02g001089	Capana01g002197	0.970775	pos
Capana02g001089	Capana02g002117	0.970551	pos
Capana02g001089	Capana09g000637	0.970328	pos
Capana02g001089	Capana03g003769	0.970255	pos
Capana02g001089	Capana00g004747	0.969797	pos
Capana02g001089	Capana03g001836	0.969739	pos
Capana02g001089	Capana00g000663	0.968954	pos
Capana02g001089	Capana01g001433	0.968804	pos
Capana02g001089	Capana07g001866	0.968219	pos
Capana02g001089	Capana07g000284	0.968095	pos
Capana02g001089	Capana01g000122	0.968095	pos
Capana02g001089	Capana00g000189	0.968095	pos
Capana02g001089	Capana04g000674	0.967415	pos
Capana02g001089	Capana10g001451	0.966821	pos
Capana02g001089	Capana00g000701	0.965739	pos
Capana02g001089	Capana01g001944	0.964579	pos
Capana02g001089	Capana11g000739	0.964215	pos
Capana02g001089	Capana02g003630	0.963953	pos
Capana02g001089	Capana03g000932	0.963325	pos
Capana02g001089	Capana01g002104	0.962974	pos
Capana02g001089	Capana01g004265	0.96276	pos
Capana02g001089	Capana08g002414	0.961552	pos
Capana02g001089	Capana05g001092	0.96086	pos
Capana02g001089	Capana10g000194	0.960807	pos
Capana02g001089	Capana10g001219	0.960501	pos
Capana02g001089	Capana02g001513	0.960494	pos
Capana02g001089	Capana01g001525	0.960219	pos
Capana02g001089	Capana11g000773	0.960208	pos
Capana02g001089	Capana00g000884	0.960058	pos
Capana02g001089	Capana06g000455	0.959528	pos
Capana02g001089	Capana04g000342	0.959099	pos
Capana02g001089	Capana03g004418	0.958425	pos
Capana02g001089	Capana12g001789	0.957181	pos
Capana02g001089	Capana01g000575	0.956564	pos
Capana02g001089	Capana11g000362	0.95599	pos
Capana02g001089	Capana03g001027	0.95569	pos
Capana02g001089	Capana05g000898	0.955203	pos
Capana02g001089	Capana00g002089	0.954611	pos
Capana02g001089	Capana01g004050	0.954485	pos
Capana02g001089	Capana12g002568	0.954309	pos
Capana02g001089	Capana02g001740	0.953936	pos
Capana02g001089	Capana03g001209	0.953775	pos
Capana02g001089	Capana11g001239	0.953566	pos
Capana02g001089	Capana01g004338	0.953168	pos
Capana02g001089	Capana09g001508	0.95316	pos
Capana02g001089	Capana08g002140	0.953013	pos
Capana02g001089	Capana01g003198	0.952341	pos
Capana02g001089	Capana02g002764	0.952095	pos
Capana02g001089	Capana06g002639	0.951408	pos
Capana02g001089	Capana00g000708	0.950176	pos
Capana02g001089	Capana05g001871	0.949876	pos
Capana02g001089	Capana02g000059	0.949809	pos
Capana02g001089	Capana07g001868	0.949411	pos
Capana02g001089	Capana09g001507	0.949231	pos
Capana02g001089	Capana02g002794	0.948658	pos
Capana02g001089	Capana00g003464	0.948565	pos
Capana02g001089	Capana03g001154	0.948248	pos
Capana02g001089	Capana01g001286	0.948152	pos
Capana02g001089	Capana11g000356	0.948152	pos
Capana02g001089	Capana08g001034	0.947692	pos
Capana02g001089	Capana05g001891	0.947123	pos
Capana02g001089	Capana06g002490	0.946805	pos
Capana02g001089	Capana00g002215	0.946464	pos
Capana02g001089	Capana02g003457	0.945633	pos
Capana02g001089	Capana03g004265	0.944351	pos
Capana02g001089	Capana03g003830	0.944022	pos
Capana02g001089	Capana01g001866	0.943817	pos
Capana02g001089	Capana02g003440	0.943051	pos
Capana02g001089	Capana12g001690	0.942171	pos
Capana02g001089	Capana03g001476	0.942142	pos
Capana02g001089	Capana03g003755	0.942038	pos
Capana02g001089	Capana01g004130	0.939294	pos
Capana02g001089	Capana07g002105	0.939187	pos
Capana02g001089	Capana00g001233	0.938615	pos
Capana02g001089	Capana06g001146	0.938026	pos
Capana02g001089	Capana00g000477	0.937205	pos
Capana02g001089	Capana08g002611	0.935489	pos
Capana02g001089	Capana06g001967	0.935488	pos
Capana02g001089	Capana00g002380	0.935034	pos
Capana02g001089	Capana02g000568	0.934928	pos
Capana02g001089	Capana00g000516	0.93487	pos
Capana02g001089	Capana06g001018	0.934616	pos
Capana02g001089	Capana03g004298	0.934402	pos
Capana02g001089	Capana02g000060	0.933809	pos
Capana02g001089	Capana01g001373	0.933618	pos
Capana02g001089	Capana09g000993	0.93281	pos
Capana02g001089	Capana02g001100	0.932567	pos
Capana02g001089	Capana00g001334	0.93252	pos
Capana02g001089	Capana00g000709	0.93176	pos
Capana02g001089	Capana02g003661	0.931301	pos
Capana02g001089	Capana09g001606	0.930604	pos
Capana02g001089	Capana09g002041	0.930584	pos
Capana02g001089	Capana04g000510	0.929184	pos
Capana02g001089	Capana00g001450	0.928804	pos
Capana02g001089	Capana02g003112	0.928447	pos
Capana02g001089	Capana05g002430	0.928398	pos
Capana02g001089	Capana06g000845	0.927484	pos
Capana02g001089	Capana12g000773	0.92741	pos
Capana02g001089	Capana12g001028	0.927381	pos
Capana02g001089	Capana03g000007	0.92687	pos
Capana02g001089	Capana06g000844	0.926775	pos
Capana02g001089	Capana03g001477	0.926188	pos
Capana02g001089	Capana01g001224	0.925652	pos
Capana02g001089	Capana03g000831	0.925415	pos
Capana02g001089	Capana00g000756	0.92535	pos
Capana02g001089	Capana12g002196	0.924982	pos
Capana02g001089	Capana07g002091	0.924976	pos
Capana02g001089	Capana01g004129	0.924507	pos
Capana02g001089	Capana08g001445	0.92378	pos
Capana02g001089	Capana09g001860	0.922333	pos
Capana02g001089	Capana12g001269	0.922322	pos
Capana02g001089	Capana10g002413	0.922001	pos
Capana02g001089	Capana02g001021	0.9219	pos
Capana02g001089	Capana00g001861	0.919794	pos
Capana02g001089	Capana11g002190	0.919317	pos
Capana02g001089	Capana03g004499	0.918875	pos
Capana02g001089	Capana06g002122	0.918551	pos
Capana02g001089	Capana10g002356	0.918379	pos
Capana02g001089	Capana07g001571	0.917487	pos
Capana02g001089	Capana00g003858	0.91696	pos
Capana02g001089	Capana02g001009	0.916297	pos
Capana02g001089	Capana00g002042	0.916185	pos
Capana02g001089	Capana00g002054	0.915142	pos
Capana02g001089	Capana00g001498	0.914504	pos
Capana02g001089	Capana04g000968	0.913359	pos
Capana02g001089	Capana09g001859	0.913149	pos
Capana02g001089	Capana07g000797	0.913061	pos
Capana02g001089	Capana00g001708	0.912952	pos
Capana02g001089	Capana12g002362	0.912532	pos
Capana02g001089	Capana05g000704	0.910858	pos
Capana02g001089	Capana03g000253	0.910346	pos
Capana02g001089	Capana05g002480	0.909954	pos
Capana02g001089	Capana00g001109	0.908464	pos
Capana02g001089	Capana08g001582	0.908398	pos
Capana02g001089	Capana01g001580	0.907968	pos
Capana02g001089	Capana08g000853	0.907407	pos
Capana02g001089	Capana03g000553	0.907319	pos
Capana02g001089	Capana10g002358	0.906957	pos
Capana02g001089	Capana02g001859	0.906598	pos
Capana02g001089	Capana03g003309	0.906037	pos
Capana02g001089	Capana11g000748	0.905027	pos
Capana02g001089	Capana03g000961	0.903406	pos
Capana02g001089	Capana10g002240	0.903171	pos
Capana02g001089	Capana09g001047	0.902995	pos
Capana02g001089	Capana03g003223	0.901878	pos
Capana02g001089	Capana05g001981	0.901496	pos
Capana04g002602	Capana12g000377	0.981507	pos
Capana04g002602	Capana08g002361	0.96803	pos
Capana04g002602	Capana10g001527	0.958814	pos
Capana04g002602	Capana01g000174	0.95079	pos
Capana04g002602	Capana09g002331	0.949809	pos
Capana04g002602	Capana03g000549	0.943288	pos
Capana04g002602	Capana06g000842	0.943117	pos
Capana04g002602	Capana12g001779	0.938706	pos
Capana04g002602	Capana00g004570	0.93685	pos
Capana04g002602	Capana10g001526	0.936057	pos
Capana04g002602	Capana08g002240	0.932562	pos
Capana04g002602	Capana01g003423	0.931179	pos
Capana04g002602	Capana01g001577	0.929776	pos
Capana04g002602	Capana02g003044	0.929501	pos
Capana04g002602	Capana04g000698	0.928789	pos
Capana04g002602	Capana03g003513	0.928355	pos
Capana04g002602	Capana06g002615	0.927667	pos
Capana04g002602	Capana08g002241	0.923971	pos
Capana04g002602	Capana06g000131	0.922522	pos
Capana04g002602	Capana09g001761	0.922302	pos
Capana04g002602	Capana08g001243	0.920754	pos
Capana04g002602	Capana03g001482	0.920649	pos
Capana04g002602	Capana03g004098	0.919518	pos
Capana04g002602	Capana00g004133	0.918334	pos
Capana04g002602	Capana04g002690	0.918297	pos
Capana04g002602	Capana05g001865	0.916541	pos
Capana04g002602	Capana12g000375	0.915636	pos
Capana04g002602	Capana01g003369	0.915097	pos
Capana04g002602	Capana02g001697	0.914367	pos
Capana04g002602	Capana01g002668	0.914026	pos
Capana04g002602	Capana08g001547	0.912714	pos
Capana04g002602	Capana05g000894	0.912294	pos
Capana04g002602	Capana01g001532	0.912202	pos
Capana04g002602	Capana05g000003	0.911728	pos
Capana04g002602	Capana02g000796	0.907655	pos
Capana04g002602	Capana02g001258	0.904236	pos
Capana04g002602	Capana01g000022	0.903921	pos
Capana04g002602	Capana01g001489	0.903513	pos
Capana04g002602	Capana05g000785	0.900704	pos
Capana04g002602	Capana08g001907	0.90046	pos
Capana07g001416	Capana12g002446	0.990219	pos
Capana07g001416	Capana08g000231	0.989186	pos
Capana07g001416	Capana12g002432	0.988778	pos
Capana07g001416	Capana12g002445	0.988445	pos
Capana07g001416	Capana06g000456	0.98707	pos
Capana07g001416	Capana02g003630	0.986721	pos
Capana07g001416	Capana02g003073	0.985403	pos
Capana07g001416	Capana12g002433	0.985338	pos
Capana07g001416	Capana00g001496	0.984908	pos
Capana07g001416	Capana00g000620	0.984671	pos
Capana07g001416	Capana12g002424	0.983975	pos
Capana07g001416	Capana05g000033	0.983875	pos
Capana07g001416	Capana12g002529	0.983798	pos
Capana07g001416	Capana08g002492	0.983696	pos
Capana07g001416	Capana02g001140	0.983346	pos
Capana07g001416	Capana11g000739	0.983316	pos
Capana07g001416	Capana02g002654	0.982341	pos
Capana07g001416	Capana02g001089	0.98219	pos
Capana07g001416	Capana02g003074	0.982156	pos
Capana07g001416	Capana09g000076	0.980954	pos
Capana07g001416	Capana00g001425	0.980461	pos
Capana07g001416	Capana01g000247	0.980161	pos
Capana07g001416	Capana12g002450	0.9799	pos
Capana07g001416	Capana09g001251	0.979784	pos
Capana07g001416	Capana11g002326	0.979748	pos
Capana07g001416	Capana01g001943	0.979132	pos
Capana07g001416	Capana07g000223	0.978927	pos
Capana07g001416	Capana01g003586	0.978832	pos
Capana07g001416	Capana02g001094	0.978273	pos
Capana07g001416	Capana01g002555	0.977782	pos
Capana07g001416	Capana03g004298	0.977686	pos
Capana07g001416	Capana01g001433	0.977517	pos
Capana07g001416	Capana00g004747	0.977375	pos
Capana07g001416	Capana05g000777	0.977307	pos
Capana07g001416	Capana12g000958	0.976229	pos
Capana07g001416	Capana01g002771	0.976202	pos
Capana07g001416	Capana12g002441	0.976028	pos
Capana07g001416	Capana02g002765	0.975964	pos
Capana07g001416	Capana04g001586	0.975901	pos
Capana07g001416	Capana08g002278	0.975849	pos
Capana07g001416	Capana06g000628	0.975814	pos
Capana07g001416	Capana04g000670	0.975806	pos
Capana07g001416	Capana03g001834	0.975605	pos
Capana07g001416	Capana08g000768	0.975166	pos
Capana07g001416	Capana02g001090	0.974495	pos
Capana07g001416	Capana02g003128	0.974423	pos
Capana07g001416	Capana07g001399	0.974049	pos
Capana07g001416	Capana00g001780	0.973788	pos
Capana07g001416	Capana00g002212	0.973776	pos
Capana07g001416	Capana03g000768	0.97318	pos
Capana07g001416	Capana00g004634	0.972349	pos
Capana07g001416	Capana08g002442	0.972053	pos
Capana07g001416	Capana01g000661	0.971862	pos
Capana07g001416	Capana00g000587	0.971512	pos
Capana07g001416	Capana08g002235	0.971346	pos
Capana07g001416	Capana05g002551	0.97124	pos
Capana07g001416	Capana05g001980	0.971184	pos
Capana07g001416	Capana07g001832	0.971145	pos
Capana07g001416	Capana03g003769	0.970984	pos
Capana07g001416	Capana07g002211	0.970493	pos
Capana07g001416	Capana08g001429	0.970493	pos
Capana07g001416	Capana06g000626	0.970493	pos
Capana07g001416	Capana02g003413	0.970493	pos
Capana07g001416	Capana04g000226	0.970493	pos
Capana07g001416	Capana08g000577	0.970493	pos
Capana07g001416	Capana03g003007	0.970493	pos
Capana07g001416	Capana09g002001	0.970493	pos
Capana07g001416	Capana10g000606	0.970493	pos
Capana07g001416	Capana06g002466	0.970493	pos
Capana07g001416	Capana05g001893	0.970493	pos
Capana07g001416	Capana11g002183	0.970493	pos
Capana07g001416	Capana12g001676	0.970493	pos
Capana07g001416	Capana11g000171	0.970493	pos
Capana07g001416	Capana00g000732	0.970493	pos
Capana07g001416	Capana09g002210	0.970493	pos
Capana07g001416	Capana03g003905	0.970493	pos
Capana07g001416	Capana05g000477	0.970493	pos
Capana07g001416	Capana01g003322	0.970493	pos
Capana07g001416	Capana11g000877	0.970493	pos
Capana07g001416	Capana04g002130	0.970493	pos
Capana07g001416	Capana04g002730	0.970493	pos
Capana07g001416	Capana00g001508	0.970493	pos
Capana07g001416	Capana00g003096	0.970493	pos
Capana07g001416	Capana00g004474	0.970493	pos
Capana07g001416	Capana03g000184	0.970493	pos
Capana07g001416	Capana11g001460	0.970493	pos
Capana07g001416	Capana12g002382	0.970493	pos
Capana07g001416	Capana05g001649	0.970493	pos
Capana07g001416	Capana01g001176	0.970493	pos
Capana07g001416	Capana00g000277	0.970493	pos
Capana07g001416	Capana02g002319	0.970493	pos
Capana07g001416	Capana09g002055	0.970493	pos
Capana07g001416	Capana12g000649	0.970493	pos
Capana07g001416	Capana08g001946	0.970493	pos
Capana07g001416	Capana10g000631	0.970493	pos
Capana07g001416	Capana00g001970	0.970493	pos
Capana07g001416	Capana00g000407	0.970493	pos
Capana07g001416	Capana00g000290	0.970493	pos
Capana07g001416	Capana07g001574	0.970493	pos
Capana07g001416	Capana08g000156	0.970493	pos
Capana07g001416	Capana00g004537	0.970493	pos
Capana07g001416	Capana12g000214	0.970493	pos
Capana07g001416	Capana12g001901	0.970493	pos
Capana07g001416	Capana05g001883	0.970493	pos
Capana07g001416	Capana09g000180	0.970493	pos
Capana07g001416	Capana01g002451	0.970493	pos
Capana07g001416	Capana02g000174	0.970493	pos
Capana07g001416	Capana00g004500	0.970493	pos
Capana07g001416	Capana09g000154	0.970493	pos
Capana07g001416	Capana00g000818	0.970493	pos
Capana07g001416	Capana03g004432	0.970493	pos
Capana07g001416	Capana00g004357	0.970493	pos
Capana07g001416	Capana01g003241	0.970493	pos
Capana07g001416	Capana00g002087	0.970493	pos
Capana07g001416	Capana03g003280	0.970493	pos
Capana07g001416	Capana03g003561	0.970493	pos
Capana07g001416	Capana04g001872	0.970493	pos
Capana07g001416	Capana02g001621	0.970493	pos
Capana07g001416	Capana10g001878	0.970493	pos
Capana07g001416	Capana02g001010	0.970493	pos
Capana07g001416	Capana00g001104	0.970493	pos
Capana07g001416	Capana10g001257	0.970493	pos
Capana07g001416	Capana09g002043	0.970493	pos
Capana07g001416	Capana08g002428	0.970493	pos
Capana07g001416	Capana08g000120	0.970493	pos
Capana07g001416	Capana12g000708	0.970493	pos
Capana07g001416	Capana00g000801	0.970493	pos
Capana07g001416	Capana01g003726	0.970493	pos
Capana07g001416	Capana01g003127	0.970493	pos
Capana07g001416	Capana05g001695	0.970493	pos
Capana07g001416	Capana05g001209	0.970493	pos
Capana07g001416	Capana12g000195	0.970493	pos
Capana07g001416	Capana08g001810	0.970493	pos
Capana07g001416	Capana00g000452	0.970493	pos
Capana07g001416	Capana00g000530	0.970493	pos
Capana07g001416	Capana01g002505	0.970493	pos
Capana07g001416	Capana12g002198	0.970493	pos
Capana07g001416	Capana09g001533	0.970493	pos
Capana07g001416	Capana11g002218	0.970493	pos
Capana07g001416	Capana11g001003	0.970493	pos
Capana07g001416	Capana06g000179	0.970493	pos
Capana07g001416	Capana03g001655	0.970493	pos
Capana07g001416	Capana00g000731	0.970493	pos
Capana07g001416	Capana09g000517	0.970493	pos
Capana07g001416	Capana03g001512	0.970493	pos
Capana07g001416	Capana03g003694	0.970493	pos
Capana07g001416	Capana03g001150	0.970493	pos
Capana07g001416	Capana12g001062	0.970493	pos
Capana07g001416	Capana11g000519	0.970493	pos
Capana07g001416	Capana00g004498	0.970493	pos
Capana07g001416	Capana00g001401	0.970493	pos
Capana07g001416	Capana07g000088	0.970493	pos
Capana07g001416	Capana05g001402	0.970493	pos
Capana07g001416	Capana08g000178	0.970493	pos
Capana07g001416	Capana08g002071	0.970493	pos
Capana07g001416	Capana10g000665	0.970493	pos
Capana07g001416	Capana12g002897	0.970493	pos
Capana07g001416	Capana00g001367	0.970493	pos
Capana07g001416	Capana08g000221	0.970493	pos
Capana07g001416	Capana04g001033	0.970493	pos
Capana07g001416	Capana04g002129	0.970493	pos
Capana07g001416	Capana04g000341	0.970493	pos
Capana07g001416	Capana09g000523	0.970493	pos
Capana07g001416	Capana11g002253	0.969667	pos
Capana07g001416	Capana02g001151	0.969515	pos
Capana07g001416	Capana02g000587	0.968643	pos
Capana07g001416	Capana02g003440	0.968253	pos
Capana07g001416	Capana03g001209	0.968001	pos
Capana07g001416	Capana03g000062	0.967992	pos
Capana07g001416	Capana08g002140	0.967361	pos
Capana07g001416	Capana03g001837	0.967167	pos
Capana07g001416	Capana02g000059	0.966816	pos
Capana07g001416	Capana06g000845	0.966269	pos
Capana07g001416	Capana09g002294	0.966091	pos
Capana07g001416	Capana07g001866	0.965612	pos
Capana07g001416	Capana09g000637	0.965572	pos
Capana07g001416	Capana12g002103	0.965543	pos
Capana07g001416	Capana03g001836	0.96543	pos
Capana07g001416	Capana00g000701	0.964818	pos
Capana07g001416	Capana00g000604	0.963764	pos
Capana07g001416	Capana12g002449	0.963658	pos
Capana07g001416	Capana03g003830	0.963521	pos
Capana07g001416	Capana07g000998	0.963345	pos
Capana07g001416	Capana03g001099	0.963313	pos
Capana07g001416	Capana08g002414	0.963178	pos
Capana07g001416	Capana11g000718	0.963132	pos
Capana07g001416	Capana01g001525	0.96245	pos
Capana07g001416	Capana05g000478	0.962367	pos
Capana07g001416	Capana01g003762	0.961378	pos
Capana07g001416	Capana02g002117	0.961143	pos
Capana07g001416	Capana05g000898	0.960381	pos
Capana07g001416	Capana03g001154	0.960316	pos
Capana07g001416	Capana02g003112	0.960154	pos
Capana07g001416	Capana00g000708	0.95975	pos
Capana07g001416	Capana03g001838	0.959562	pos
Capana07g001416	Capana01g000575	0.959402	pos
Capana07g001416	Capana10g001451	0.958958	pos
Capana07g001416	Capana12g002568	0.958601	pos
Capana07g001416	Capana08g001034	0.958077	pos
Capana07g001416	Capana08g001194	0.957881	pos
Capana07g001416	Capana11g000362	0.957829	pos
Capana07g001416	Capana02g001482	0.957607	pos
Capana07g001416	Capana05g001891	0.957212	pos
Capana07g001416	Capana03g004418	0.956079	pos
Capana07g001416	Capana06g000455	0.955975	pos
Capana07g001416	Capana03g001100	0.955472	pos
Capana07g001416	Capana03g000932	0.955315	pos
Capana07g001416	Capana05g001092	0.955127	pos
Capana07g001416	Capana01g001944	0.952801	pos
Capana07g001416	Capana06g002490	0.952772	pos
Capana07g001416	Capana01g004265	0.952614	pos
Capana07g001416	Capana01g004050	0.95183	pos
Capana07g001416	Capana04g001297	0.951372	pos
Capana07g001416	Capana02g000060	0.951113	pos
Capana07g001416	Capana10g000194	0.950986	pos
Capana07g001416	Capana02g003457	0.950648	pos
Capana07g001416	Capana03g001826	0.949736	pos
Capana07g001416	Capana01g004338	0.948225	pos
Capana07g001416	Capana04g000342	0.94778	pos
Capana07g001416	Capana08g000701	0.9466	pos
Capana07g001416	Capana11g000748	0.946238	pos
Capana07g001416	Capana07g002105	0.946151	pos
Capana07g001416	Capana01g002104	0.94549	pos
Capana07g001416	Capana02g001513	0.945168	pos
Capana07g001416	Capana02g003661	0.945164	pos
Capana07g001416	Capana12g001690	0.944422	pos
Capana07g001416	Capana02g002764	0.943696	pos
Capana07g001416	Capana08g002611	0.943491	pos
Capana07g001416	Capana09g001859	0.943445	pos
Capana07g001416	Capana00g001211	0.942255	pos
Capana07g001416	Capana01g003198	0.942079	pos
Capana07g001416	Capana03g000831	0.941704	pos
Capana07g001416	Capana06g001967	0.940617	pos
Capana07g001416	Capana01g001865	0.940172	pos
Capana07g001416	Capana00g000802	0.939078	pos
Capana07g001416	Capana04g000968	0.93867	pos
Capana07g001416	Capana07g002091	0.938147	pos
Capana07g001416	Capana00g001861	0.936707	pos
Capana07g001416	Capana00g001498	0.936686	pos
Capana07g001416	Capana07g000284	0.936297	pos
Capana07g001416	Capana01g000122	0.936297	pos
Capana07g001416	Capana00g000189	0.936297	pos
Capana07g001416	Capana05g000704	0.935518	pos
Capana07g001416	Capana00g000138	0.935423	pos
Capana07g001416	Capana05g002430	0.935334	pos
Capana07g001416	Capana09g002041	0.935157	pos
Capana07g001416	Capana00g000663	0.935043	pos
Capana07g001416	Capana00g000837	0.932802	pos
Capana07g001416	Capana02g001740	0.932583	pos
Capana07g001416	Capana00g000829	0.931688	pos
Capana07g001416	Capana10g001219	0.931031	pos
Capana07g001416	Capana04g000510	0.930599	pos
Capana07g001416	Capana11g000773	0.93058	pos
Capana07g001416	Capana00g001333	0.930006	pos
Capana07g001416	Capana09g001860	0.929782	pos
Capana07g001416	Capana01g002197	0.929057	pos
Capana07g001416	Capana02g002794	0.929023	pos
Capana07g001416	Capana03g004265	0.926283	pos
Capana07g001416	Capana12g001028	0.926184	pos
Capana07g001416	Capana04g000674	0.925553	pos
Capana07g001416	Capana03g000253	0.923879	pos
Capana07g001416	Capana10g002413	0.923518	pos
Capana07g001416	Capana06g001146	0.922981	pos
Capana07g001416	Capana06g002639	0.922731	pos
Capana07g001416	Capana06g001935	0.922267	pos
Capana07g001416	Capana09g001606	0.92206	pos
Capana07g001416	Capana06g000844	0.921857	pos
Capana07g001416	Capana00g002215	0.921195	pos
Capana07g001416	Capana00g002380	0.920763	pos
Capana07g001416	Capana00g000884	0.919749	pos
Capana07g001416	Capana03g003223	0.919706	pos
Capana07g001416	Capana03g001027	0.919589	pos
Capana07g001416	Capana02g000499	0.919239	pos
Capana07g001416	Capana03g000553	0.917688	pos
Capana07g001416	Capana11g001239	0.917572	pos
Capana07g001416	Capana12g000773	0.91601	pos
Capana07g001416	Capana12g002362	0.915481	pos
Capana07g001416	Capana02g000568	0.915115	pos
Capana07g001416	Capana05g002480	0.91468	pos
Capana07g001416	Capana11g002190	0.914487	pos
Capana07g001416	Capana11g001970	0.914384	pos
Capana07g001416	Capana03g004499	0.913884	pos
Capana07g001416	Capana08g000853	0.913496	pos
Capana07g001416	Capana01g001286	0.913278	pos
Capana07g001416	Capana11g000356	0.913278	pos
Capana07g001416	Capana02g001490	0.912418	pos
Capana07g001416	Capana10g001196	0.912368	pos
Capana07g001416	Capana07g001571	0.912085	pos
Capana07g001416	Capana01g001373	0.911867	pos
Capana07g001416	Capana02g001021	0.910403	pos
Capana07g001416	Capana00g001824	0.909658	pos
Capana07g001416	Capana03g003473	0.90962	pos
Capana07g001416	Capana00g003464	0.909368	pos
Capana07g001416	Capana00g002089	0.909142	pos
Capana07g001416	Capana00g003858	0.908763	pos
Capana07g001416	Capana12g000772	0.908702	pos
Capana07g001416	Capana10g002240	0.908161	pos
Capana07g001416	Capana12g001789	0.907896	pos
Capana07g001416	Capana09g000709	0.90766	pos
Capana07g001416	Capana03g003755	0.90699	pos
Capana07g001416	Capana11g000420	0.905855	pos
Capana07g001416	Capana09g000993	0.905655	pos
Capana07g001416	Capana00g002692	0.904063	pos
Capana07g001416	Capana05g001871	0.903859	pos
Capana07g001416	Capana09g001507	0.90324	pos
Capana07g001416	Capana09g001508	0.902938	pos
Capana07g001416	Capana01g001866	0.902487	pos
Capana07g001416	Capana06g001018	0.901926	pos
Capana07g001416	Capana09g000666	0.901652	pos
Capana07g001416	Capana01g000355	0.901626	pos
Capana07g001416	Capana07g001868	0.901381	pos
Capana07g001416	Capana03g001047	0.900763	pos
Capana08g001670	Capana00g003772	-0.864397	neg
Capana08g002110	Capana03g000593	0.972807	pos
Capana08g002110	Capana00g003817	0.96587	pos
Capana08g002110	Capana01g003627	0.960978	pos
Capana08g002110	Capana11g000597	0.960691	pos
Capana08g002110	Capana11g001230	0.957714	pos
Capana08g002110	Capana12g000575	0.954638	pos
Capana08g002110	Capana12g000376	0.949489	pos
Capana08g002110	Capana07g000932	0.949069	pos
Capana08g002110	Capana02g001074	0.944611	pos
Capana08g002110	Capana05g002151	0.941947	pos
Capana08g002110	Capana06g001094	0.940849	pos
Capana08g002110	Capana02g000496	0.937901	pos
Capana08g002110	Capana06g001746	0.937422	pos
Capana08g002110	Capana00g003042	0.937088	pos
Capana08g002110	Capana01g003626	0.93558	pos
Capana08g002110	Capana03g000358	0.934536	pos
Capana08g002110	Capana01g000242	0.93436	pos
Capana08g002110	Capana08g002694	0.932609	pos
Capana08g002110	Capana08g002107	0.932119	pos
Capana08g002110	Capana03g000098	0.927444	pos
Capana08g002110	Capana00g004277	0.924607	pos
Capana08g002110	Capana08g002468	0.924325	pos
Capana08g002110	Capana07g002427	0.920699	pos
Capana08g002110	Capana04g000849	0.919925	pos
Capana08g002110	Capana06g000118	0.919288	pos
Capana08g002110	Capana03g000643	0.915855	pos
Capana08g002110	Capana08g001175	0.914744	pos
Capana08g002110	Capana08g002111	0.914531	pos
Capana08g002110	Capana12g000666	0.909658	pos
Capana08g002110	Capana08g002113	0.906761	pos
Capana08g002110	Capana03g003626	0.906698	pos
Capana08g002110	Capana06g001090	0.903944	pos
Capana08g002110	Capana06g002186	0.9035	pos
Capana08g002110	Capana10g001881	0.90296	pos
Capana08g002110	Capana05g000452	0.902511	pos
Capana08g002110	Capana05g002478	0.901815	pos
Capana08g002110	Capana04g002593	0.901732	pos
Capana08g002110	Capana00g002895	0.901289	pos
Capana08g002110	Capana08g002334	0.901212	pos
Capana08g002110	Capana07g000645	-0.900234	neg
Capana08g002110	Capana10g001456	-0.90031	neg
Capana08g002110	Capana08g002120	-0.9029	neg
Capana08g002110	Capana11g001496	-0.903974	neg
Capana08g002110	Capana00g002861	-0.911532	neg
Capana08g002110	Capana08g000288	-0.941087	neg
Capana08g002111	Capana08g002107	0.971874	pos
Capana08g002111	Capana01g003945	0.964227	pos
Capana08g002111	Capana08g002113	0.954441	pos
Capana08g002111	Capana03g003626	0.918182	pos
Capana08g002111	Capana00g003042	0.916057	pos
Capana08g002111	Capana08g002110	0.914531	pos
Capana08g002111	Capana04g002379	0.904859	pos
Capana08g002111	Capana08g002468	0.900791	pos
Capana08g002111	Capana01g002722	-0.900224	neg
Capana08g002111	Capana06g001072	-0.900538	neg
Capana08g002111	Capana03g004268	-0.901191	neg
Capana08g002111	Capana08g001479	-0.903099	neg
Capana08g002111	Capana04g002877	-0.903853	neg
Capana08g002111	Capana11g001388	-0.90557	neg
Capana08g002111	Capana09g000002	-0.905817	neg
Capana08g002111	Capana02g000461	-0.913888	neg
Capana08g002111	Capana01g000115	-0.915655	neg
Capana08g002111	Capana00g000503	-0.920715	neg
Capana08g002111	Capana07g001291	-0.922781	neg
Capana08g002111	Capana03g000329	-0.925011	neg
Capana08g002111	Capana05g001366	-0.929222	neg
Capana08g002111	Capana00g004689	-0.932986	neg
Capana08g002111	Capana03g003159	-0.935505	neg
Capana08g002111	Capana08g000288	-0.948681	neg
Capana12g002412	Capana01g000757	0.915612	pos
Capana12g002416	Capana05g001954	0.943508	pos
Capana12g002416	Capana04g001148	0.940478	pos
Capana12g002416	Capana08g002046	0.928547	pos
Capana12g002416	Capana12g000719	0.921152	pos
Capana12g002416	Capana12g000026	0.91639	pos
Capana12g002416	Capana03g000138	0.906921	pos
Capana12g002416	Capana00g003134	0.90127	pos
Capana12g002446	Capana12g002433	0.997138	pos
Capana12g002446	Capana12g002445	0.996813	pos
Capana12g002446	Capana12g002432	0.996588	pos
Capana12g002446	Capana02g003073	0.995181	pos
Capana12g002446	Capana02g002654	0.994875	pos
Capana12g002446	Capana02g003074	0.994429	pos
Capana12g002446	Capana01g002555	0.993854	pos
Capana12g002446	Capana12g002424	0.992788	pos
Capana12g002446	Capana02g001089	0.992779	pos
Capana12g002446	Capana00g001496	0.9926	pos
Capana12g002446	Capana08g002492	0.991354	pos
Capana12g002446	Capana02g001094	0.990965	pos
Capana12g002446	Capana04g001586	0.990777	pos
Capana12g002446	Capana09g001251	0.990671	pos
Capana12g002446	Capana12g002450	0.990312	pos
Capana12g002446	Capana07g001416	0.990219	pos
Capana12g002446	Capana11g002326	0.990208	pos
Capana12g002446	Capana05g000777	0.990173	pos
Capana12g002446	Capana01g000247	0.990165	pos
Capana12g002446	Capana08g000231	0.989754	pos
Capana12g002446	Capana05g000033	0.988609	pos
Capana12g002446	Capana01g002771	0.988084	pos
Capana12g002446	Capana00g000620	0.988034	pos
Capana12g002446	Capana00g001425	0.987829	pos
Capana12g002446	Capana02g001140	0.987793	pos
Capana12g002446	Capana11g002253	0.987658	pos
Capana12g002446	Capana08g002278	0.987364	pos
Capana12g002446	Capana02g001090	0.987285	pos
Capana12g002446	Capana00g001780	0.987114	pos
Capana12g002446	Capana08g000768	0.986885	pos
Capana12g002446	Capana03g001834	0.986727	pos
Capana12g002446	Capana06g000456	0.986665	pos
Capana12g002446	Capana01g001943	0.986539	pos
Capana12g002446	Capana02g003128	0.986433	pos
Capana12g002446	Capana07g001399	0.986367	pos
Capana12g002446	Capana05g001980	0.986206	pos
Capana12g002446	Capana12g002529	0.986184	pos
Capana12g002446	Capana07g000223	0.985867	pos
Capana12g002446	Capana01g000661	0.985863	pos
Capana12g002446	Capana12g002441	0.985268	pos
Capana12g002446	Capana08g002235	0.984525	pos
Capana12g002446	Capana01g003586	0.984264	pos
Capana12g002446	Capana09g000076	0.983957	pos
Capana12g002446	Capana12g002103	0.98393	pos
Capana12g002446	Capana01g001433	0.983735	pos
Capana12g002446	Capana02g002765	0.983709	pos
Capana12g002446	Capana03g001837	0.98367	pos
Capana12g002446	Capana06g000628	0.983546	pos
Capana12g002446	Capana07g001832	0.983391	pos
Capana12g002446	Capana12g000958	0.983318	pos
Capana12g002446	Capana03g000062	0.982711	pos
Capana12g002446	Capana00g004634	0.982678	pos
Capana12g002446	Capana02g003630	0.982605	pos
Capana12g002446	Capana04g000670	0.982525	pos
Capana12g002446	Capana03g003769	0.982453	pos
Capana12g002446	Capana06g000626	0.982318	pos
Capana12g002446	Capana08g000577	0.982318	pos
Capana12g002446	Capana06g002466	0.982318	pos
Capana12g002446	Capana00g000290	0.982318	pos
Capana12g002446	Capana08g001946	0.982318	pos
Capana12g002446	Capana02g003413	0.982318	pos
Capana12g002446	Capana05g001649	0.982318	pos
Capana12g002446	Capana12g000708	0.982318	pos
Capana12g002446	Capana04g000226	0.982318	pos
Capana12g002446	Capana03g003007	0.982318	pos
Capana12g002446	Capana09g002001	0.982318	pos
Capana12g002446	Capana10g001257	0.982318	pos
Capana12g002446	Capana04g002130	0.982318	pos
Capana12g002446	Capana11g002183	0.982318	pos
Capana12g002446	Capana02g000174	0.982318	pos
Capana12g002446	Capana04g002730	0.982318	pos
Capana12g002446	Capana07g001574	0.982318	pos
Capana12g002446	Capana09g001533	0.982318	pos
Capana12g002446	Capana05g001893	0.982318	pos
Capana12g002446	Capana12g001676	0.982318	pos
Capana12g002446	Capana00g000407	0.982318	pos
Capana12g002446	Capana01g002451	0.982318	pos
Capana12g002446	Capana05g000477	0.982318	pos
Capana12g002446	Capana00g003096	0.982318	pos
Capana12g002446	Capana00g004474	0.982318	pos
Capana12g002446	Capana03g000184	0.982318	pos
Capana12g002446	Capana11g001460	0.982318	pos
Capana12g002446	Capana12g002382	0.982318	pos
Capana12g002446	Capana00g000801	0.982318	pos
Capana12g002446	Capana01g003726	0.982318	pos
Capana12g002446	Capana10g000606	0.982318	pos
Capana12g002446	Capana09g002210	0.982318	pos
Capana12g002446	Capana12g001901	0.982318	pos
Capana12g002446	Capana01g003322	0.982318	pos
Capana12g002446	Capana01g003127	0.982318	pos
Capana12g002446	Capana05g001695	0.982318	pos
Capana12g002446	Capana02g002319	0.982318	pos
Capana12g002446	Capana09g002055	0.982318	pos
Capana12g002446	Capana12g000195	0.982318	pos
Capana12g002446	Capana07g002211	0.982318	pos
Capana12g002446	Capana08g001429	0.982318	pos
Capana12g002446	Capana10g000631	0.982318	pos
Capana12g002446	Capana03g003905	0.982318	pos
Capana12g002446	Capana00g000818	0.982318	pos
Capana12g002446	Capana01g001176	0.982318	pos
Capana12g002446	Capana10g001878	0.982318	pos
Capana12g002446	Capana11g000877	0.982318	pos
Capana12g002446	Capana02g001621	0.982318	pos
Capana12g002446	Capana00g000452	0.982318	pos
Capana12g002446	Capana00g000731	0.982318	pos
Capana12g002446	Capana09g000517	0.982318	pos
Capana12g002446	Capana00g001401	0.982318	pos
Capana12g002446	Capana12g002897	0.982318	pos
Capana12g002446	Capana04g000341	0.982318	pos
Capana12g002446	Capana00g001104	0.982318	pos
Capana12g002446	Capana00g000277	0.982318	pos
Capana12g002446	Capana08g002428	0.982318	pos
Capana12g002446	Capana01g003241	0.982318	pos
Capana12g002446	Capana00g001970	0.982318	pos
Capana12g002446	Capana09g002043	0.982318	pos
Capana12g002446	Capana08g000120	0.982318	pos
Capana12g002446	Capana08g000156	0.982318	pos
Capana12g002446	Capana05g001402	0.982318	pos
Capana12g002446	Capana03g001655	0.982318	pos
Capana12g002446	Capana11g001003	0.982318	pos
Capana12g002446	Capana06g000179	0.982318	pos
Capana12g002446	Capana08g000178	0.982318	pos
Capana12g002446	Capana08g002071	0.982318	pos
Capana12g002446	Capana00g004537	0.982318	pos
Capana12g002446	Capana12g000214	0.982318	pos
Capana12g002446	Capana08g001810	0.982318	pos
Capana12g002446	Capana00g002087	0.982318	pos
Capana12g002446	Capana03g003280	0.982318	pos
Capana12g002446	Capana03g003561	0.982318	pos
Capana12g002446	Capana04g001872	0.982318	pos
Capana12g002446	Capana03g004432	0.982318	pos
Capana12g002446	Capana11g000171	0.982318	pos
Capana12g002446	Capana09g000180	0.982318	pos
Capana12g002446	Capana00g004357	0.982318	pos
Capana12g002446	Capana02g001010	0.982318	pos
Capana12g002446	Capana12g001062	0.982318	pos
Capana12g002446	Capana00g000732	0.982318	pos
Capana12g002446	Capana05g001209	0.982318	pos
Capana12g002446	Capana05g001883	0.982318	pos
Capana12g002446	Capana12g002198	0.982318	pos
Capana12g002446	Capana11g000519	0.982318	pos
Capana12g002446	Capana04g002129	0.982318	pos
Capana12g002446	Capana10g000665	0.982318	pos
Capana12g002446	Capana11g002218	0.982318	pos
Capana12g002446	Capana00g001508	0.982318	pos
Capana12g002446	Capana03g001512	0.982318	pos
Capana12g002446	Capana03g003694	0.982318	pos
Capana12g002446	Capana00g004498	0.982318	pos
Capana12g002446	Capana12g000649	0.982318	pos
Capana12g002446	Capana00g000530	0.982318	pos
Capana12g002446	Capana03g001150	0.982318	pos
Capana12g002446	Capana01g002505	0.982318	pos
Capana12g002446	Capana00g004500	0.982318	pos
Capana12g002446	Capana09g000154	0.982318	pos
Capana12g002446	Capana09g000523	0.982318	pos
Capana12g002446	Capana00g001367	0.982318	pos
Capana12g002446	Capana08g000221	0.982318	pos
Capana12g002446	Capana07g000088	0.982318	pos
Capana12g002446	Capana04g001033	0.982318	pos
Capana12g002446	Capana00g000587	0.981129	pos
Capana12g002446	Capana02g000587	0.981022	pos
Capana12g002446	Capana08g002442	0.980897	pos
Capana12g002446	Capana05g002551	0.980577	pos
Capana12g002446	Capana02g001151	0.98054	pos
Capana12g002446	Capana00g004747	0.979817	pos
Capana12g002446	Capana05g000478	0.979779	pos
Capana12g002446	Capana01g003762	0.979761	pos
Capana12g002446	Capana07g000998	0.979489	pos
Capana12g002446	Capana03g000932	0.97849	pos
Capana12g002446	Capana11g000739	0.978265	pos
Capana12g002446	Capana00g002212	0.978201	pos
Capana12g002446	Capana03g001836	0.976771	pos
Capana12g002446	Capana02g001482	0.976719	pos
Capana12g002446	Capana01g001944	0.975095	pos
Capana12g002446	Capana03g001154	0.975038	pos
Capana12g002446	Capana02g002117	0.97503	pos
Capana12g002446	Capana00g000701	0.974747	pos
Capana12g002446	Capana03g000768	0.974217	pos
Capana12g002446	Capana03g001099	0.973695	pos
Capana12g002446	Capana01g000575	0.973309	pos
Capana12g002446	Capana12g002449	0.973277	pos
Capana12g002446	Capana09g002294	0.973123	pos
Capana12g002446	Capana11g000718	0.972779	pos
Capana12g002446	Capana03g003830	0.972355	pos
Capana12g002446	Capana08g002414	0.972098	pos
Capana12g002446	Capana08g002140	0.972025	pos
Capana12g002446	Capana02g000059	0.971863	pos
Capana12g002446	Capana05g001891	0.971823	pos
Capana12g002446	Capana03g001100	0.971726	pos
Capana12g002446	Capana00g000604	0.971248	pos
Capana12g002446	Capana03g001826	0.970878	pos
Capana12g002446	Capana07g001866	0.970813	pos
Capana12g002446	Capana05g001092	0.970692	pos
Capana12g002446	Capana01g002104	0.970097	pos
Capana12g002446	Capana01g004265	0.969389	pos
Capana12g002446	Capana10g001451	0.969237	pos
Capana12g002446	Capana05g000898	0.968101	pos
Capana12g002446	Capana03g001209	0.967727	pos
Capana12g002446	Capana08g001034	0.967143	pos
Capana12g002446	Capana08g001194	0.967005	pos
Capana12g002446	Capana03g001838	0.965725	pos
Capana12g002446	Capana04g001297	0.965556	pos
Capana12g002446	Capana11g000362	0.964034	pos
Capana12g002446	Capana01g004338	0.963312	pos
Capana12g002446	Capana08g000701	0.962156	pos
Capana12g002446	Capana09g000637	0.961845	pos
Capana12g002446	Capana02g000060	0.961662	pos
Capana12g002446	Capana03g004418	0.959993	pos
Capana12g002446	Capana06g000455	0.959443	pos
Capana12g002446	Capana02g003440	0.959018	pos
Capana12g002446	Capana10g000194	0.959017	pos
Capana12g002446	Capana00g001211	0.958129	pos
Capana12g002446	Capana06g001967	0.957289	pos
Capana12g002446	Capana00g000802	0.957047	pos
Capana12g002446	Capana12g001690	0.956671	pos
Capana12g002446	Capana01g001865	0.956448	pos
Capana12g002446	Capana01g003198	0.956446	pos
Capana12g002446	Capana03g004298	0.956232	pos
Capana12g002446	Capana00g000138	0.956085	pos
Capana12g002446	Capana01g001525	0.954449	pos
Capana12g002446	Capana02g002764	0.953801	pos
Capana12g002446	Capana04g000342	0.953793	pos
Capana12g002446	Capana00g000663	0.953708	pos
Capana12g002446	Capana06g002490	0.953515	pos
Capana12g002446	Capana02g003661	0.953497	pos
Capana12g002446	Capana00g000837	0.953427	pos
Capana12g002446	Capana01g004050	0.953142	pos
Capana12g002446	Capana06g000845	0.952583	pos
Capana12g002446	Capana00g000829	0.952261	pos
Capana12g002446	Capana02g001513	0.951999	pos
Capana12g002446	Capana00g001498	0.951851	pos
Capana12g002446	Capana07g000284	0.951531	pos
Capana12g002446	Capana01g000122	0.951531	pos
Capana12g002446	Capana00g000189	0.951531	pos
Capana12g002446	Capana02g002794	0.949743	pos
Capana12g002446	Capana03g004265	0.949539	pos
Capana12g002446	Capana00g001333	0.949164	pos
Capana12g002446	Capana10g001219	0.949082	pos
Capana12g002446	Capana12g002568	0.948795	pos
Capana12g002446	Capana02g001740	0.948034	pos
Capana12g002446	Capana00g000708	0.947924	pos
Capana12g002446	Capana04g000968	0.947507	pos
Capana12g002446	Capana06g002639	0.947357	pos
Capana12g002446	Capana01g002197	0.947335	pos
Capana12g002446	Capana02g003112	0.946805	pos
Capana12g002446	Capana12g001028	0.946774	pos
Capana12g002446	Capana04g000674	0.946731	pos
Capana12g002446	Capana05g002430	0.945969	pos
Capana12g002446	Capana11g000773	0.945792	pos
Capana12g002446	Capana09g001606	0.945713	pos
Capana12g002446	Capana03g000831	0.94538	pos
Capana12g002446	Capana02g003457	0.945198	pos
Capana12g002446	Capana01g001286	0.944667	pos
Capana12g002446	Capana11g000356	0.944667	pos
Capana12g002446	Capana06g001146	0.943897	pos
Capana12g002446	Capana10g002413	0.943315	pos
Capana12g002446	Capana12g000773	0.942818	pos
Capana12g002446	Capana08g002611	0.942484	pos
Capana12g002446	Capana00g002380	0.941307	pos
Capana12g002446	Capana04g000510	0.940462	pos
Capana12g002446	Capana03g003755	0.940365	pos
Capana12g002446	Capana00g000884	0.939224	pos
Capana12g002446	Capana03g001027	0.935611	pos
Capana12g002446	Capana12g002362	0.934857	pos
Capana12g002446	Capana09g001859	0.933984	pos
Capana12g002446	Capana07g002105	0.933916	pos
Capana12g002446	Capana00g002089	0.933135	pos
Capana12g002446	Capana07g001868	0.932915	pos
Capana12g002446	Capana11g001239	0.932703	pos
Capana12g002446	Capana01g001373	0.931497	pos
Capana12g002446	Capana02g000568	0.930188	pos
Capana12g002446	Capana10g002240	0.928625	pos
Capana12g002446	Capana12g001789	0.928011	pos
Capana12g002446	Capana08g000853	0.927902	pos
Capana12g002446	Capana07g002091	0.927718	pos
Capana12g002446	Capana09g002041	0.927308	pos
Capana12g002446	Capana01g001866	0.927252	pos
Capana12g002446	Capana00g001861	0.927149	pos
Capana12g002446	Capana00g003858	0.926748	pos
Capana12g002446	Capana00g005078	0.925781	pos
Capana12g002446	Capana05g000704	0.925736	pos
Capana12g002446	Capana09g001507	0.925632	pos
Capana12g002446	Capana11g000748	0.925123	pos
Capana12g002446	Capana03g003223	0.925095	pos
Capana12g002446	Capana00g002215	0.924862	pos
Capana12g002446	Capana12g001269	0.924808	pos
Capana12g002446	Capana09g001860	0.924602	pos
Capana12g002446	Capana11g002190	0.9243	pos
Capana12g002446	Capana03g000253	0.924243	pos
Capana12g002446	Capana06g001935	0.924004	pos
Capana12g002446	Capana09g001508	0.923761	pos
Capana12g002446	Capana03g004499	0.923373	pos
Capana12g002446	Capana03g000553	0.922972	pos
Capana12g002446	Capana05g001871	0.922922	pos
Capana12g002446	Capana11g001970	0.922412	pos
Capana12g002446	Capana07g001571	0.92192	pos
Capana12g002446	Capana09g000993	0.92175	pos
Capana12g002446	Capana02g001021	0.921683	pos
Capana12g002446	Capana02g001100	0.921079	pos
Capana12g002446	Capana05g002480	0.920176	pos
Capana12g002446	Capana00g003464	0.919977	pos
Capana12g002446	Capana06g001018	0.919588	pos
Capana12g002446	Capana03g003473	0.918404	pos
Capana12g002446	Capana00g000688	0.917197	pos
Capana12g002446	Capana05g001156	0.915579	pos
Capana12g002446	Capana00g000477	0.915449	pos
Capana12g002446	Capana00g001233	0.915336	pos
Capana12g002446	Capana01g004130	0.914792	pos
Capana12g002446	Capana03g001048	0.913064	pos
Capana12g002446	Capana12g002363	0.912907	pos
Capana12g002446	Capana00g000516	0.912668	pos
Capana12g002446	Capana11g001057	0.910899	pos
Capana12g002446	Capana10g001367	0.910832	pos
Capana12g002446	Capana12g000772	0.910306	pos
Capana12g002446	Capana01g001224	0.910192	pos
Capana12g002446	Capana02g001851	0.910047	pos
Capana12g002446	Capana02g001490	0.90973	pos
Capana12g002446	Capana00g000709	0.909455	pos
Capana12g002446	Capana00g001334	0.909194	pos
Capana12g002446	Capana03g001476	0.908942	pos
Capana12g002446	Capana06g000844	0.908358	pos
Capana12g002446	Capana09g000709	0.908107	pos
Capana12g002446	Capana02g000499	0.907701	pos
Capana12g002446	Capana11g002160	0.907467	pos
Capana12g002446	Capana05g001981	0.907253	pos
Capana12g002446	Capana00g001450	0.906988	pos
Capana12g002446	Capana10g002356	0.906764	pos
Capana12g002446	Capana08g001582	0.906507	pos
Capana12g002446	Capana09g000666	0.905615	pos
Capana12g002446	Capana01g000355	0.905295	pos
Capana12g002446	Capana01g003618	0.904522	pos
Capana12g002446	Capana03g000007	0.904348	pos
Capana12g002446	Capana10g002358	0.904006	pos
Capana12g002446	Capana02g000740	0.903614	pos
Capana12g002446	Capana10g001196	0.903369	pos
Capana12g002446	Capana04g000076	0.903179	pos
Capana12g002446	Capana00g000756	0.901919	pos
Capana12g002446	Capana03g001118	0.901769	pos
Capana12g002446	Capana07g000797	0.901494	pos
Capana08g002108	Capana06g000615	0.935946	pos
Capana08g002108	Capana03g004425	0.908575	pos
Capana08g002108	Capana00g003080	0.907929	pos
Capana12g002432	Capana12g002433	0.998087	pos
Capana12g002432	Capana08g002492	0.997697	pos
Capana12g002432	Capana01g000247	0.996705	pos
Capana12g002432	Capana12g002446	0.996588	pos
Capana12g002432	Capana05g000033	0.996447	pos
Capana12g002432	Capana02g001089	0.99634	pos
Capana12g002432	Capana02g001094	0.995522	pos
Capana12g002432	Capana12g002529	0.995119	pos
Capana12g002432	Capana11g002326	0.99506	pos
Capana12g002432	Capana12g002424	0.994822	pos
Capana12g002432	Capana08g002278	0.994426	pos
Capana12g002432	Capana06g000456	0.994329	pos
Capana12g002432	Capana02g003073	0.993439	pos
Capana12g002432	Capana07g000223	0.992649	pos
Capana12g002432	Capana09g000076	0.992622	pos
Capana12g002432	Capana04g001586	0.992458	pos
Capana12g002432	Capana12g002445	0.9919	pos
Capana12g002432	Capana02g001140	0.991812	pos
Capana12g002432	Capana03g001834	0.991779	pos
Capana12g002432	Capana02g002654	0.99149	pos
Capana12g002432	Capana02g000587	0.99103	pos
Capana12g002432	Capana02g001090	0.990059	pos
Capana12g002432	Capana05g000777	0.98991	pos
Capana12g002432	Capana00g000587	0.989821	pos
Capana12g002432	Capana02g003074	0.989091	pos
Capana12g002432	Capana07g001416	0.988778	pos
Capana12g002432	Capana07g001832	0.987998	pos
Capana12g002432	Capana04g000670	0.98741	pos
Capana12g002432	Capana08g000577	0.986703	pos
Capana12g002432	Capana05g001649	0.986703	pos
Capana12g002432	Capana04g002130	0.986703	pos
Capana12g002432	Capana06g002466	0.986703	pos
Capana12g002432	Capana10g001878	0.986703	pos
Capana12g002432	Capana11g002183	0.986703	pos
Capana12g002432	Capana00g000290	0.986703	pos
Capana12g002432	Capana06g000626	0.986703	pos
Capana12g002432	Capana11g000877	0.986703	pos
Capana12g002432	Capana12g000708	0.986703	pos
Capana12g002432	Capana01g002451	0.986703	pos
Capana12g002432	Capana02g000174	0.986703	pos
Capana12g002432	Capana01g003241	0.986703	pos
Capana12g002432	Capana12g001676	0.986703	pos
Capana12g002432	Capana00g001970	0.986703	pos
Capana12g002432	Capana00g000407	0.986703	pos
Capana12g002432	Capana05g001893	0.986703	pos
Capana12g002432	Capana00g002087	0.986703	pos
Capana12g002432	Capana03g003280	0.986703	pos
Capana12g002432	Capana03g003561	0.986703	pos
Capana12g002432	Capana04g001872	0.986703	pos
Capana12g002432	Capana05g000477	0.986703	pos
Capana12g002432	Capana09g001533	0.986703	pos
Capana12g002432	Capana09g002043	0.986703	pos
Capana12g002432	Capana03g003007	0.986703	pos
Capana12g002432	Capana09g002001	0.986703	pos
Capana12g002432	Capana02g001621	0.986703	pos
Capana12g002432	Capana07g001574	0.986703	pos
Capana12g002432	Capana12g000649	0.986703	pos
Capana12g002432	Capana04g002730	0.986703	pos
Capana12g002432	Capana04g000226	0.986703	pos
Capana12g002432	Capana00g003096	0.986703	pos
Capana12g002432	Capana00g004474	0.986703	pos
Capana12g002432	Capana03g000184	0.986703	pos
Capana12g002432	Capana11g001460	0.986703	pos
Capana12g002432	Capana12g002382	0.986703	pos
Capana12g002432	Capana06g000179	0.986703	pos
Capana12g002432	Capana11g001003	0.986703	pos
Capana12g002432	Capana08g000120	0.986703	pos
Capana12g002432	Capana03g004432	0.986703	pos
Capana12g002432	Capana08g001946	0.986703	pos
Capana12g002432	Capana00g000452	0.986703	pos
Capana12g002432	Capana00g000731	0.986703	pos
Capana12g002432	Capana09g000517	0.986703	pos
Capana12g002432	Capana08g000156	0.986703	pos
Capana12g002432	Capana09g002210	0.986703	pos
Capana12g002432	Capana10g000606	0.986703	pos
Capana12g002432	Capana10g001257	0.986703	pos
Capana12g002432	Capana11g000171	0.986703	pos
Capana12g002432	Capana00g000801	0.986703	pos
Capana12g002432	Capana01g003726	0.986703	pos
Capana12g002432	Capana05g001402	0.986703	pos
Capana12g002432	Capana03g001655	0.986703	pos
Capana12g002432	Capana12g001901	0.986703	pos
Capana12g002432	Capana01g003322	0.986703	pos
Capana12g002432	Capana02g003413	0.986703	pos
Capana12g002432	Capana04g000341	0.986703	pos
Capana12g002432	Capana10g000665	0.986703	pos
Capana12g002432	Capana00g001401	0.986703	pos
Capana12g002432	Capana11g002218	0.986703	pos
Capana12g002432	Capana12g002897	0.986703	pos
Capana12g002432	Capana00g000277	0.986703	pos
Capana12g002432	Capana00g000530	0.986703	pos
Capana12g002432	Capana09g000180	0.986703	pos
Capana12g002432	Capana00g001104	0.986703	pos
Capana12g002432	Capana08g000178	0.986703	pos
Capana12g002432	Capana08g002071	0.986703	pos
Capana12g002432	Capana01g003127	0.986703	pos
Capana12g002432	Capana05g001695	0.986703	pos
Capana12g002432	Capana00g004357	0.986703	pos
Capana12g002432	Capana05g001883	0.986703	pos
Capana12g002432	Capana00g000732	0.986703	pos
Capana12g002432	Capana03g001150	0.986703	pos
Capana12g002432	Capana05g001209	0.986703	pos
Capana12g002432	Capana10g000631	0.986703	pos
Capana12g002432	Capana12g001062	0.986703	pos
Capana12g002432	Capana02g001010	0.986703	pos
Capana12g002432	Capana12g000195	0.986703	pos
Capana12g002432	Capana00g001508	0.986703	pos
Capana12g002432	Capana02g002319	0.986703	pos
Capana12g002432	Capana09g002055	0.986703	pos
Capana12g002432	Capana07g002211	0.986703	pos
Capana12g002432	Capana08g001429	0.986703	pos
Capana12g002432	Capana12g002198	0.986703	pos
Capana12g002432	Capana03g001512	0.986703	pos
Capana12g002432	Capana03g003694	0.986703	pos
Capana12g002432	Capana00g004500	0.986703	pos
Capana12g002432	Capana09g000154	0.986703	pos
Capana12g002432	Capana11g000519	0.986703	pos
Capana12g002432	Capana00g004537	0.986703	pos
Capana12g002432	Capana12g000214	0.986703	pos
Capana12g002432	Capana01g002505	0.986703	pos
Capana12g002432	Capana03g003905	0.986703	pos
Capana12g002432	Capana08g002428	0.986703	pos
Capana12g002432	Capana08g001810	0.986703	pos
Capana12g002432	Capana04g002129	0.986703	pos
Capana12g002432	Capana00g004498	0.986703	pos
Capana12g002432	Capana01g001176	0.986703	pos
Capana12g002432	Capana00g000818	0.986703	pos
Capana12g002432	Capana00g001367	0.986703	pos
Capana12g002432	Capana08g000221	0.986703	pos
Capana12g002432	Capana07g000088	0.986703	pos
Capana12g002432	Capana09g000523	0.986703	pos
Capana12g002432	Capana04g001033	0.986703	pos
Capana12g002432	Capana00g004634	0.986624	pos
Capana12g002432	Capana08g002235	0.986622	pos
Capana12g002432	Capana03g001837	0.986586	pos
Capana12g002432	Capana01g002555	0.986348	pos
Capana12g002432	Capana06g000628	0.98615	pos
Capana12g002432	Capana03g000768	0.985686	pos
Capana12g002432	Capana12g000958	0.985464	pos
Capana12g002432	Capana05g001980	0.984871	pos
Capana12g002432	Capana00g001425	0.984695	pos
Capana12g002432	Capana00g002212	0.984531	pos
Capana12g002432	Capana01g002771	0.984455	pos
Capana12g002432	Capana02g003128	0.984418	pos
Capana12g002432	Capana09g001251	0.984199	pos
Capana12g002432	Capana08g000768	0.983983	pos
Capana12g002432	Capana02g001482	0.983979	pos
Capana12g002432	Capana05g000478	0.983674	pos
Capana12g002432	Capana00g000620	0.983563	pos
Capana12g002432	Capana08g000231	0.983336	pos
Capana12g002432	Capana02g001151	0.983235	pos
Capana12g002432	Capana00g001496	0.983114	pos
Capana12g002432	Capana01g003586	0.982852	pos
Capana12g002432	Capana12g002450	0.982352	pos
Capana12g002432	Capana00g001780	0.982166	pos
Capana12g002432	Capana11g002253	0.982111	pos
Capana12g002432	Capana05g002551	0.982085	pos
Capana12g002432	Capana01g000661	0.982013	pos
Capana12g002432	Capana09g002294	0.980686	pos
Capana12g002432	Capana12g002103	0.979581	pos
Capana12g002432	Capana01g003762	0.978822	pos
Capana12g002432	Capana03g003769	0.9782	pos
Capana12g002432	Capana10g001451	0.978179	pos
Capana12g002432	Capana12g002441	0.978071	pos
Capana12g002432	Capana11g000718	0.978066	pos
Capana12g002432	Capana03g001836	0.977282	pos
Capana12g002432	Capana11g000739	0.977264	pos
Capana12g002432	Capana07g001399	0.976416	pos
Capana12g002432	Capana02g002765	0.976041	pos
Capana12g002432	Capana03g001099	0.975883	pos
Capana12g002432	Capana01g004265	0.975839	pos
Capana12g002432	Capana02g002117	0.975195	pos
Capana12g002432	Capana09g000637	0.975136	pos
Capana12g002432	Capana07g001866	0.975075	pos
Capana12g002432	Capana03g001838	0.974808	pos
Capana12g002432	Capana01g001943	0.974109	pos
Capana12g002432	Capana08g002442	0.973723	pos
Capana12g002432	Capana07g000998	0.973517	pos
Capana12g002432	Capana00g004747	0.97246	pos
Capana12g002432	Capana03g000932	0.972424	pos
Capana12g002432	Capana02g003630	0.971781	pos
Capana12g002432	Capana11g000362	0.97119	pos
Capana12g002432	Capana03g001826	0.971183	pos
Capana12g002432	Capana08g002140	0.970795	pos
Capana12g002432	Capana02g000059	0.970733	pos
Capana12g002432	Capana00g000604	0.970469	pos
Capana12g002432	Capana01g001433	0.970374	pos
Capana12g002432	Capana08g000701	0.970212	pos
Capana12g002432	Capana12g002449	0.970145	pos
Capana12g002432	Capana04g000342	0.970076	pos
Capana12g002432	Capana08g001194	0.969978	pos
Capana12g002432	Capana03g000062	0.96939	pos
Capana12g002432	Capana01g001525	0.968896	pos
Capana12g002432	Capana02g001513	0.968787	pos
Capana12g002432	Capana04g001297	0.968707	pos
Capana12g002432	Capana01g004050	0.968269	pos
Capana12g002432	Capana01g000575	0.968073	pos
Capana12g002432	Capana03g001100	0.966795	pos
Capana12g002432	Capana00g001211	0.966228	pos
Capana12g002432	Capana01g001865	0.965466	pos
Capana12g002432	Capana00g000802	0.96511	pos
Capana12g002432	Capana01g001944	0.964987	pos
Capana12g002432	Capana00g000701	0.964903	pos
Capana12g002432	Capana10g000194	0.964376	pos
Capana12g002432	Capana12g002568	0.963288	pos
Capana12g002432	Capana00g000708	0.96258	pos
Capana12g002432	Capana01g003198	0.962418	pos
Capana12g002432	Capana03g004418	0.962218	pos
Capana12g002432	Capana02g002794	0.961456	pos
Capana12g002432	Capana00g000138	0.961213	pos
Capana12g002432	Capana02g003457	0.960842	pos
Capana12g002432	Capana00g000837	0.960725	pos
Capana12g002432	Capana01g002104	0.960635	pos
Capana12g002432	Capana05g000898	0.959637	pos
Capana12g002432	Capana05g001092	0.958456	pos
Capana12g002432	Capana03g001154	0.958339	pos
Capana12g002432	Capana00g000663	0.958046	pos
Capana12g002432	Capana00g000829	0.95803	pos
Capana12g002432	Capana03g003830	0.957686	pos
Capana12g002432	Capana08g002414	0.957649	pos
Capana12g002432	Capana05g001891	0.957475	pos
Capana12g002432	Capana00g001333	0.957423	pos
Capana12g002432	Capana02g003440	0.957055	pos
Capana12g002432	Capana03g001209	0.956634	pos
Capana12g002432	Capana04g000674	0.956001	pos
Capana12g002432	Capana01g002197	0.955884	pos
Capana12g002432	Capana06g000455	0.955767	pos
Capana12g002432	Capana07g000284	0.955128	pos
Capana12g002432	Capana01g000122	0.955128	pos
Capana12g002432	Capana00g000189	0.955128	pos
Capana12g002432	Capana10g001219	0.954638	pos
Capana12g002432	Capana02g000060	0.952166	pos
Capana12g002432	Capana08g001034	0.951951	pos
Capana12g002432	Capana03g004298	0.951933	pos
Capana12g002432	Capana06g002639	0.951912	pos
Capana12g002432	Capana01g001286	0.951281	pos
Capana12g002432	Capana11g000356	0.951281	pos
Capana12g002432	Capana01g004338	0.951045	pos
Capana12g002432	Capana07g002105	0.95023	pos
Capana12g002432	Capana11g000773	0.950057	pos
Capana12g002432	Capana06g002490	0.949442	pos
Capana12g002432	Capana02g003112	0.949183	pos
Capana12g002432	Capana06g001967	0.949027	pos
Capana12g002432	Capana02g003661	0.94823	pos
Capana12g002432	Capana02g001740	0.947427	pos
Capana12g002432	Capana06g001146	0.946723	pos
Capana12g002432	Capana00g000884	0.946203	pos
Capana12g002432	Capana09g002041	0.945892	pos
Capana12g002432	Capana06g000845	0.945864	pos
Capana12g002432	Capana03g004265	0.94533	pos
Capana12g002432	Capana08g002611	0.945326	pos
Capana12g002432	Capana02g002764	0.945165	pos
Capana12g002432	Capana03g001027	0.943341	pos
Capana12g002432	Capana11g001239	0.942002	pos
Capana12g002432	Capana07g002091	0.941866	pos
Capana12g002432	Capana09g001860	0.941417	pos
Capana12g002432	Capana07g001868	0.94119	pos
Capana12g002432	Capana03g000831	0.939762	pos
Capana12g002432	Capana12g001789	0.939675	pos
Capana12g002432	Capana03g004499	0.939632	pos
Capana12g002432	Capana00g002089	0.939587	pos
Capana12g002432	Capana07g001571	0.938346	pos
Capana12g002432	Capana00g001861	0.937939	pos
Capana12g002432	Capana12g001690	0.937883	pos
Capana12g002432	Capana03g003755	0.936953	pos
Capana12g002432	Capana02g001021	0.936571	pos
Capana12g002432	Capana02g000568	0.936389	pos
Capana12g002432	Capana03g000253	0.935026	pos
Capana12g002432	Capana02g001100	0.934776	pos
Capana12g002432	Capana01g001866	0.934629	pos
Capana12g002432	Capana12g002362	0.934559	pos
Capana12g002432	Capana00g002215	0.93415	pos
Capana12g002432	Capana09g001859	0.933564	pos
Capana12g002432	Capana09g001508	0.933158	pos
Capana12g002432	Capana05g002430	0.932949	pos
Capana12g002432	Capana00g003464	0.932717	pos
Capana12g002432	Capana04g000510	0.93249	pos
Capana12g002432	Capana09g001507	0.931675	pos
Capana12g002432	Capana00g001498	0.93148	pos
Capana12g002432	Capana05g001871	0.93126	pos
Capana12g002432	Capana00g002380	0.930835	pos
Capana12g002432	Capana01g004130	0.92963	pos
Capana12g002432	Capana05g002480	0.929177	pos
Capana12g002432	Capana11g000748	0.929055	pos
Capana12g002432	Capana09g000993	0.927158	pos
Capana12g002432	Capana06g001018	0.926054	pos
Capana12g002432	Capana09g001606	0.92483	pos
Capana12g002432	Capana06g000844	0.924249	pos
Capana12g002432	Capana03g001476	0.92395	pos
Capana12g002432	Capana08g001582	0.923311	pos
Capana12g002432	Capana12g001028	0.923052	pos
Capana12g002432	Capana04g000968	0.922595	pos
Capana12g002432	Capana08g000853	0.922188	pos
Capana12g002432	Capana00g003858	0.921153	pos
Capana12g002432	Capana10g002413	0.921115	pos
Capana12g002432	Capana00g001233	0.92067	pos
Capana12g002432	Capana12g000773	0.920113	pos
Capana12g002432	Capana00g000477	0.919547	pos
Capana12g002432	Capana01g001373	0.91929	pos
Capana12g002432	Capana00g000688	0.918377	pos
Capana12g002432	Capana05g000704	0.918237	pos
Capana12g002432	Capana03g000553	0.917745	pos
Capana12g002432	Capana10g001196	0.917674	pos
Capana12g002432	Capana10g002240	0.917621	pos
Capana12g002432	Capana00g000516	0.917276	pos
Capana12g002432	Capana11g002190	0.916302	pos
Capana12g002432	Capana05g001981	0.915564	pos
Capana12g002432	Capana09g000709	0.914493	pos
Capana12g002432	Capana00g001334	0.914325	pos
Capana12g002432	Capana00g000709	0.913942	pos
Capana12g002432	Capana01g000355	0.913506	pos
Capana12g002432	Capana07g000797	0.912707	pos
Capana12g002432	Capana03g003473	0.911161	pos
Capana12g002432	Capana00g001450	0.911092	pos
Capana12g002432	Capana01g001224	0.91075	pos
Capana12g002432	Capana06g001935	0.910343	pos
Capana12g002432	Capana12g002196	0.910339	pos
Capana12g002432	Capana00g000756	0.910237	pos
Capana12g002432	Capana12g002363	0.910099	pos
Capana12g002432	Capana10g002358	0.909982	pos
Capana12g002432	Capana03g000007	0.909629	pos
Capana12g002432	Capana01g004129	0.909146	pos
Capana12g002432	Capana11g001057	0.908974	pos
Capana12g002432	Capana03g003223	0.908669	pos
Capana12g002432	Capana00g002042	0.908378	pos
Capana12g002432	Capana06g002122	0.907995	pos
Capana12g002432	Capana12g001269	0.907807	pos
Capana12g002432	Capana03g001477	0.907777	pos
Capana12g002432	Capana02g001490	0.907714	pos
Capana12g002432	Capana03g000961	0.907513	pos
Capana12g002432	Capana00g005078	0.906946	pos
Capana12g002432	Capana03g003309	0.90683	pos
Capana12g002432	Capana05g001156	0.906425	pos
Capana12g002432	Capana03g000696	0.906099	pos
Capana12g002432	Capana08g002323	0.905238	pos
Capana12g002432	Capana01g001580	0.904204	pos
Capana12g002432	Capana08g001445	0.903888	pos
Capana12g002432	Capana02g001851	0.903688	pos
Capana12g002432	Capana11g001970	0.901905	pos
Capana12g002432	Capana02g001009	0.901737	pos
Capana12g002432	Capana04g000658	0.900416	pos

## Sheet: Table S6
Supplemental Table S6: Heterologous characterization of Capsicum annuum terpene synthases
	Expression in E.coli and subsequent isolation of TPS protein								Tansient infiltration in Nicotiana benthamiana
									Leaves are harvested after 3 days for extraction with and without incubation with viscozyme
	Products detected which are > 2% of total								Products detected which are > 2% of total products
	Substrate
EV	GPP	geraniol	nerol					EV	α-pinene		β-longipinene			Compounds that are > 3-fold compared to
									β-pinene		germacrene A			non-infiltrated leaves
	FPP	farnesol							3-carene		β-selinene
									limonene		β-caryophyllene
	GGPP	geranyl acetate							linalool		5-epi-aristolochene
CaTPS6	GPP	none						CaTPS6			β-Caryophyllene			Compounds that are > 3-fold compared to
											Eremophilene			Empty Vector infiltrated leaves, based on
	FPP	4,5-di-epi-aristolochene									β-Selinene			equal vector loading and corrected for
											Selina-4,7-diene			leaf area.
	GGPP	none									cis-Eudesma-6,11-diene
											α-Selinene
											Guaia-1(10),11-diene
CaTPS18	GPP	none						CaTPS18			β-Caryophyllene			Compounds that are > 3-fold compared to
											Eremophilene			Empty Vector infiltrated leaves, based on
	FPP	4,5-di-epi-aristolochene									β-Selinene			equal vector loading and corrected for
											Selina-4,7-diene			leaf area.
	GGPP	none									cis-Eudesma-6,11-diene
											α-Selinene
											Guaia-1(10),11-diene
CaTPS37	GPP	none						CaTPS37			β-Caryophyllene			Compounds that are > 3-fold compared to
											Eremophilene			Empty Vector infiltrated leaves, based on
	FPP	4,5-di-epi-aristolochene									β-Selinene			equal vector loading and corrected for
											Selina-4,7-diene			leaf area.
	GGPP	none									cis-Eudesma-6,11-diene
											α-Selinene
											Guaia-1(10),11-diene
CaTPS39	GPP	none						CaTPS39			(E)-nerolidol			Compounds that are > 3-fold compared to
											4,8-di-methyl nonatriene			Empty Vector infiltrated leaves, based on
	FPP	(E)-nerolidol									(E,E)-geranyl linalool			equal vector loading and corrected for
											4,8,12-trimethyl tetradecaene			leaf area.
	GGPP	(E,E)-geranyl linalool
CaTPS76	GPP	linalool						CaTPS76	linalool		(E)-nerolidol			Compounds that are > 3-fold compared to
											4,8-di-methyl nonatriene			Empty Vector infiltrated leaves, based on
	FPP	(E)-nerolidol												equal vector loading and corrected for
														leaf area.
	GGPP
CaTPS63	GPP	β-pinene						CaTPS63
									Not analyzed by transient N. bentha infiltration
	FPP	none
	GGPP	none
CaTPS93	GPP	none						CaTPS93			Valeranal			Compounds that are > 3-fold compared to
											Aromadendrene epoxide			Empty Vector infiltrated leaves, based on
	FPP	germacrene A									Aromadendrenol			equal vector loading and corrected for
											Epiglobulol			leaf area.
	GGPP	none									β-Vetispirene
											Ledene oxide
											Germacrene A
CaTPS96	GPP	none						CaTPS96			β-Caryophyllene			Compounds that are > 3-fold compared to
											4,5-di-epi-Aristolochene			Empty Vector infiltrated leaves, based on
	FPP	4,5-di-epi-aristolochene									5-epi-aristolochene			equal vector loading and corrected for
											isolongifolene			leaf area.
	GGPP	none									Amorph-4-ene-12-al
											capsidiol
											geranyl geraniol
CaTPS98	GPP	none						CaTPS98			β-Caryophyllene			Compounds that are > 3-fold compared to
											4,5-di-epi-Aristolochene			Empty Vector infiltrated leaves, based on
	FPP	4,5-di-epi-aristolochene									5-epi-aristolochene			equal vector loading and corrected for
											isolongifolene			leaf area.
	GGPP	none									Amorph-4-ene-12-al
											capsidiol
											geranyl geraniol
											guaia-1(10),11-diene

## Sheet: Table S7
Supplemental Table S7.Sequences of TPS proteins from Capsicum annuum and other 13 plant species including Abies grandis (Ag), Picea glauca (Pg), Mentha piperita (Mp), Mentha longifolia (Ml), Solanum lycopersicum (Sl), Arabidopsis thaliana (At), Medicago truncatula (Mt), Vitis vinifera (Vv), Clarkia breweri (Cb), Croton sublyratus (Cs), Cucumis sativus (Cs), Cucumis maxima (Cm), Solanum habrochait…
>CaTPS35 [mRNA] locus=Chr03:246086802:246090906:- [translate_table: standard]
MLVETPDNSIQKLVLIDTIQRLGVGYHFENEIKISIQNIFDESDQSKNED
DFDDLYVVALRFRLVRQQRHYMSPDVFKKFTNNDGKFKETLTKDVLGLLS
LYEAAHVRVHHEDILEEALTFTTTHLESMGPKLDNSLKAQVSEALIRPIH
TNVPRVAARKYMPIYENIESHDGLLLKFAKLDFHILQKVHQRELSELTRW
WNDLDPVNNFPYARDKLVECYYWAIGVYYEPQYRRARRTLTKLVAIITVT
DDLYDAYATYDELVPFTDAVERCDIGAMDSISSYMRPLYQVFLDYFDEME
EESTINGKLDYVYCAKIETNRWTKSYLKEVEWLNGGKIPKCEEYKRNATL
TIAIPMLVVTCLIVMEEFVAKETFQWILNDSLVLPASSLINRLKDDIIGH
EHEQQREHGASFVECYMKEYGASKQDAYAEIWKEIANAWKDINTEYLRAT
QVPTIVLEPAVNLARLVEILQGDDFTNSKYNLKDVISMLFVDSVMNHDHN
CVGV
>CaTPS29 [mRNA] locus=Chr03:47294276:47301851:- [translate_table: standard]
MEVEKLKEEVVSCKFSKKNDDSTPMAMLELVDTIDKFGLSSYFYVQSKVA
LEKINMCMKSSSSKEEDPYATALCFRLLREHGYHASQDMLKELFDSEGGV
LTKKASDLKTLLEFLEVSYLSMDGENLLSDIRLVSIKNLKSLLCTSSDNI
DVIFAKEYLNHPSAWRVGWYDVRRHMMFAQQANNNTNPALLNLAKLNFNI
IQSTHQKDLKDVIRWWKNLDLVDDLFFARDRIVECFFFAAGIAPEPQHGN
IRKWVTKVFQLVLIIDDVYDIYGSLADVQQFTFALDKWDPNEEECLPGCM
EVSFRALYHTIQEISAEIDHQQKGSGPSALPYLKQGWVNFCKAMLVEAIW
YHEGHIPTLEEYLNNGWISSTVPLLSDYVIYGLTNKITNETLDSSKNFQE
IIYLASIIFRLCNDHGTTKAELERGDVASSIICYMQQENVSEDVAREHME
SIILNSWKKINYHFNTLSASDREIAKHVINIARMGHVMYQFGDGFGVQEG
KTRDQIQINLIEPITI
>CaTPS92 [mRNA] locus=Chr12:215123920:215126190:+ [translate_table: standard]
MASAAVCNNIVNHIEDQVEEIIRPVVNFSPSLWGDRFHSFSIDNKVAQKY
AQETEAFKEQTRSMLLATGRKLTETLNLIDVIERLGIAYHFVKEIDEILD
RIYNENGKFEGDEYNDLCIFALQFRLLRQHGYNISPKIFSQFQDENGKFK
KSLASDVLGLLSLYEASHVRTHGEDILEDALAFSTTHLESAAPHLNSPLR
EQVMHALEQSLHKGIPRVETRFFISSIYQKQETKNDVLLRFAKLDFNLLQ
MLHKQELAEVLKWWKDLDFVTTLPYARDRAVECYIFWTIGVYFEPQYSQA
RVMHAKTIAMISIVDDTFDAYGIVKELETYTDAIQRWDINEIDRLPDYMK
ISYKALLDLYEDYEKELSSDGRSHVVYHARERRQNFEWLSTNPKILEANV
TLCRVIDDIATYEALIYLAFEVEKSRGQIATGIECYMRDYGVSTEEAMVK
FHEMAETAWKDVNEGTLKPAPVTMDILTRILNLACIIDVTYKHNQDDYTH
PEKVLKPHIIALLVDSIEI
>CaTPS66 [mRNA] locus=Chr08:141425323:141427845:+ [translate_table: standard]
MRRRDELKKEVKTMLSNRNMKQLEQLEIIDNLHRLGLCYHFEDEIYSILN
NLSGKTSKRDHLYAKALEFRLLRQHGFNISQEIFGGFFGNIGLSEIQYSE
DTKGMLYLYEASFLAIEGEKELELTRNWTEKHLREYLENNSNMDQNLAEL
VHHALELPLHWRMLRLETKWFINFYKKRQDMIPFLFELASLDFNIVQAAH
VEDLKYVARWWKETCLAENLPFARDRLVENFFWTIGVNFHPEYGYFRRIA
TKVNALVTTIDDVYDVFGTLDELQIFTDAIQSWNIDKLDKLPDNMKMCYF
ALDNFINQVAADAFEEQGIFILPYLRNAWSDLCKSYLREAKWYCSRYIPT
MEEYIDNAWISISAPVILVHAYFLVANPVNKEALHYLEDNYHDIIRRSAL
ILRLANDLGTSSEELKRGDVPKSIQCYMNKTNASEEEARQHIRVLISQTW
TKLNEAHDVAAHPFPKIFVTCAMNLARMAQCMYQHGDGHGGNNSTTKNRI
MALLFKSIPPAYKCSSANML
>CaTPS91 [mRNA] locus=Chr12:172790869:172793329:+ [translate_table: standard]
MTSLVGNANQKDGNFRPEANFSPSLWGNIFSCSTMNNQILEKSIEEIETL
KEEVKHMIISSTTNDIEEKIHLIDTLERLGIYYHFEKEIEDQLSRMFDQT
VIHEEHDLYKVALYFRLFRQHGYPISSDYFNQFKDSNGKFKETLLTDAKG
MLSLYEAAHVRKHGDDILDEALIFAKSHLERITPILDSILEKQVTHALMQ
SLHRGIPRAEAHFNISIYEECGSRNEKILRLAKLDYNMLQVLHKEELSEL
TLWWKDLDFASKLSYVRDRMVECFFWAVGVYFEPQYSRARVMLAKCIAMI
SVIDDTYDSYGTLNELVVFTEAVDRWDVSEVGKLPKYMKTIYTSLLDLFK
EYESEIKEQDRFNGVSYVKKAMKEIVRSYCIEAEWFLKGKIPSFKEYLTN
ALITGTYYLLAPASLLGMRSASKEAFDWIMSKPQILVASAIIGRNNLSVE
EASADLSEIAENAWKDLNNECIKPTSVPTEILMRVVNLTRLIDVVYKNNQ
DGYSDPKNNVKSVIEALLINPINM
>CaTPS50 [mRNA] locus=Chr07:181643803:181647182:+ [translate_table: standard]
MDGFDGEVEITRRYANHHSTVWGDPFLAYANLLGANEWEEKEHEDLKEEV
RNILVMSPSKSLQKLDLINTIQLLGVAYHFEHEIEESLSNIYNCYEEWIV
EYGNKSDLHAVALSFRLLIQQGYYVSSGLLSLFEAAQFRVEGEEILDKAV
DFTTVQLKQILPNLCDSLAIQVSNALKFPINNNMVRVGTRKYISLYQKDE
LHNELLLSFAKLDFNILQRLHKRELSDITRWWKESEIKQALPFARDRVVE
LYFWSIGIYFEPQYSVARKILTKVLCFCSIMDDTYDTYGTLDELTLLTSA
IERWDIDASEQLPQYMKLSYHVLLQVYSELERELENLGNKSFRVKYSITE
MKKLLRAYFQEAKWYHGKNVPTMDQYIKNGIPSSTYLLLAATSWLGMGDV
ATKEAFDWISTEPTVLVASCIIARLLNDLVTHEIELERGDVASGIECYMN
EYGATKEVAYVEIRKIIEKKWKDLNRGCLKPAAVPRVLLMPVVNLKRVAE
FFYKDEDAYTFSKNNLKDVVSVVLIDPITT
>CaTPS87 [mRNA] locus=Chr11:211209518:211212055:- [translate_table: standard]
MEVIITRRAGNHHPTIWGDHFLAYVDLLGANEGEEKQHEDLKEEVRKMLV
MAPSKSLQKLDLINTIQCLGVAYHFEREIEESLSYMYTHYEEWIGVVDGH
DLHAIALCFRLLRQQGYYVSCDAFRKFTDDQGDFKKELVNTVHGMLSLYE
AAQFRVHGEEILDEAMNFTITQLKLILLNLSNSQLAQQVNNALKFPIKDG
MVRVETRKYISFYHENEVLLNFAKLDFNMLQRLHKKELCDITRWWKELEI
VKSLPYVRDRLAEAYFWSLSVYFEPQYSIARKLLTKIVYFLTIIDDTYDI
YGTLDELTLLTEAIERWNIDASEQLPLYMKIVYRSLLDVYNEFEKELANE
NKSFLINYSIIEMKKVIRAYFQEAKWYYEKKVPTMEQYMKNGISSGAFLL
LANTFWFGIGKAATTDAFDWVATEPPILVAGSLIGRLLNDLISHEEEQKR
GDVASAVECYMNEYSVTKKEAYMKIKNMIENYWKVLNEEYLKHTGIIPKV
LLMSIVNFTRAVEFLYKDEDAYTFSKNNLKDVISAIIIDPII
>CaTPS30 [mRNA] locus=Chr03:57221196:57227028:- [translate_table: standard]
MEVDNNVPKSARRSVDYHPSVWGDYFLAYDSSLTEINHQDEQEVERLRVE
VRKILVSAHATSTRKLLELIDNTQRLGVSHHFAKEIEESLKHIYNMSCDE
FDDPNNLETVSLQFRLLRQAGYNVSCDVFQTFKEDEGNFKEELIRNVKGI
LSLYEAAHLGVGGEDILEEALGFSTKCLKSMVPKLSGYLVTQVIHALKMP
IRRTLARVAARQYINIYQDNPEHDKVLLQFARLDFNMLQKVHQKELSDIT
RWWKGLDVERNFPFARNRLVEAYFWIIGIYFEPQYCRGRRFTTKVISLAS
ILDDLYDVYGTHDELEMFTDAIQRWDINASQQLPPNLKLLYHYIFDTYAE
MEELLAKENISYRVHYAKNELKKVVKAYHQEFKWYHAGYVPTFKEYLKVA
LVTACYMMLSTTSLVGMGKELVTEENFKWITSEPLMVKSSSIICRLMDDR
IGHKFEQERGHVASAVESYIKEFGCSKQEAYVKLEKLVVNAWQDINKDSL
HPTPAPMPILLRVLNFTRAINLLYKDEDLYTNSKTKLKDIINKILVQPLK
I
>CaTPS76 [mRNA] locus=Chr10:23962352:23969183:+ [translate_table: standard]
MHIKTSTGQIGRRSIQVSCRSSNKWTVQENPLKETSRSQTSYNHDGFNST
KFAQLVNDVKYALRTERNGNRLDNLALVDALQRMGIEHHFQEEIDSILQK
EYEDSTCFVKYQNPYDVSLSFRLLRQEGYHVPADVFTKFKNNDDGTFGVN
LSQNVGGLIGLYEAAQLGVEGEHILDELANFSGEHLNARLTNNDSCVQAR
LIKETLKYPYHKSLASCKAKSFIGNFKGINGWGRSTLQELANIEYSITKE
IHQHELAQVSRWWRSLGLAEELKLLRDQPLKWYTWPMAVLTDPRMSQRRI
ELAKCITFVYVIDDIFDLYGSVEELTLFSQAVNRWELSAVMDLPEYMWSS
YRALYDTINDIGDNIYKIYGQNPTQNLRNTWASLCNAFLKEAKWFASGVI
PTADEYLKNGLVSSGVHAVLVHLFYLLGLGVSSISLEDISAISASAAMIL
RLWDDLGTAKDENQEGTDGSYIECYIKENKDASLELAREHVIKLIEDEWK
QLNKEHLRLMSRSSRSFSKASLNSARMVPLMYNYDDNQSLPVLQEYIKSM
L
>CaTPS67 [mRNA] locus=Chr09:12430842:12433433:+ [translate_table: standard]
MELCTQTIATDEVIITRRAGNHHPTVWEDHFLAYADLPVANEEEEKQHED
LKEEVRKMLVMAPSKSLQKLDLINTIQRLGVAYHFEREIEESLNYMYTHY
EEWIGEVDGDDLHAIALCFRLLRQQGYHVSCDAFRKFTDDEGDFKKELVN
DIHGMLSLYEASQYRVHDEEILDKALNFTITQLKLILPKLSDSQLAQQVS
NALKFPIKDGIVRVETRKYISFYHGNEVLLNFAKLDFNILQRLHKKELCE
ITRWWKELEIMKSLPYVRDRLAECYFWSLGVYFEPQYNVARKLLTKIAYI
ITNIDDTYDIYGILNELTLFTEAIERWNIDASEQLPLYMKIIYLNLLDVY
NEIEKELANENKSFLVNYSIIEMKKMTRVYFEEAKWYHEKKVPTMEQYMK
NGIITGGLLLLASTFWLGIGKIATKDAFDWMATEPPILVAASLIGRLLND
LQSHEEEQKRGDVAKAIECYMNEYNVTKEEAYMKIRNMIENYWKVLNEEY
LKLTGVIPRVLLMSIVNFTRTVEVLYKDEDAFTFSKNNLKDLIFEMLIDP
II
>CaTPS98 [mRNA] locus=Chr12:217625229:217627603:+ [translate_table: standard]
MVSTAVCNNTVNHIEEEEEIVRPIANFSPSLWGDRFLSFSIENLAEQKYA
QEIEPLKEQTKSMLLATGMKLVETLNLIDVIERLGIAYHFEKEINEILDR
ICNENSNFEGDVYNEDLCTCTLQFRLLRQHGEFLDGNGRLKESLASDVLG
LLILYEASHVRSHGEDILEDALAFSTTHLESATPHLEYPLKEQVRHALEQ
SLHKGIPRIEIQFFISSIYDKQTIKNDVLLRFAKLDYNMLQMLHKQELAE
VSRWWKDLNFVNTLPYARDRVVECYFWALGVYYEPQYSQARVMLVKTIAM
ISIVDDTYDAYGTVDELAIYTDVIQRWDIKEIDSLPDYMKISYKALLDLY
KDYEKEMSRDGRSHVVYYAKERLKELVKSYNIEAKWFIEGHMPPASEYLR
NAFLTTTYYYLATTSYLGMKYAKEQQFEWFSKNPKILEGCVTICRVIDHI
ATYEVEKDRGQLSTVIECYMRDYSVSTKEAMAKFQEMGEAGWKDINEGML
RPTPISMEFLSRILNLSQLVDVTYKHNEDGYTHPEKFIKPHIIATVVDSF
KI
>CaTPS54 [mRNA] locus=Chr08:134509287:134511524:+ [translate_table: standard]
MALATPLNNEKEIVRPVANFSPSLWGDRFHSFSLDNQVVEKYGQEIETLK
EQTRSMLSAACGKTLVEKLNLIDIVERLGLAYHFEKQIEDMLDQIYKADP
KFEAHDYNDLNTMSIQFRLLRQHGYNISPKIFSRFQDVKGKFKESISNDM
RGLLNLYEASHVRTHGEDILEEALAFSTAHLESAAPHLKSPLNKQVTHAL
EQSLHKSIPRVETRYFISIYEEEEFKNDVLLRFAKLDHNLLQMLHKEELS
EVSRWWKDLDFVTTLPYARDRAVECYFWTVGVYAEPQYSQARVMLAKTIA
MISIVDDTYDAYGIVNELEVYTDAIQRWDISQIDRLPEYMKISYKALLDL
YDDYEKELSKDGRADVVHYAKERMKEIVRNYFVEAKWFIEGHMPPVSEYL
SNALATSTYYLLTTTSYLGMKCATKEDFEWLATNPKILEANVTLCRVVDD
IATYEVEKDRGQIATGVECYMRDYDVSTEVAMEKFQEMAEIAWKDVNEGI
LRPTPVSTDILTRILNLARIIDVTYKHNQDGYTHPEKVLKPHIIALLVDS
IDI
>CaTPS55 [mRNA] locus=Chr08:134514999:134517439:+ [translate_table: standard]
MAPPAAVMSNYEEEEIVRPVADFSPSIWGDRFHYFSVDNQVAEKYAQEIE
TLKEQTRNMLSAACGTALVEKLNLIDIVERLGLAYHFEKQIEDMLDQIYK
ADPKFEAHDYNDLCTLSVQFRILRQHGYNVSPKIFSRFQDANGKFKESLS
SDIRGLLNLYEASHVRTHGEDILEAALVFSTAHLESAAPHLKSPLSKQVT
HALEQSLHKSIPRVETRYFISIYEEEEFKSDVLLRFAKLDFNLLQMLHKQ
ELSEVSRWWKDLDFVTTLPYARDRAVECYFWTVGVYAEPQYSQARVMLAK
TIAMISIVDDTFDAYGIVKELDVYTDAIQRWDISQIDRLPDYMKISYKAL
LDLYNDYEMELSKDGRSDVVHCAKERMKEIVRNYFVEAKWFIEGYMPPVS
EYLSNALATSTYYLLTTTSYLGMKCATKEDFDWLANNPKILEANVTLCRV
IDDIATYEVEKGRGQVATGIECYMRDYGVSTEVAMEKFQEMAETAWKDVN
EGILRPTPVSTEILTRILNLARIIDVTYKHNQDGYTHPEKVLKPHIIALL
VDSIEI
>CaTPS94 [mRNA] locus=Chr12:216482592:216484978:- [translate_table: standard]
MASSLVNNNIVNHIEEEEEIIRPVANFSPSLWGDSFLSFSINTHVAQKHA
QEIEPLKEQTRSMLLATGKKLEETLNLIDVIERFGIAYHFEKEINEILDR
IYNENSSLEGDDNNNDDLCTCALQFRLLRQHGYKISLKIFSKFLDRNGKL
KESLASDVLGLLSLYVASHVRIHGEDILEDALAFSTIHLESAAPHLNSPL
REQVMHSLEQSLHKGIPRIETRFFISIYEKKEIKNDMLLRFAKLDFNLLQ
MLHKQELAEVVERIEFHDILPYARDRVVECYLWAVGVYFEPQYSQARVIL
AKTIAMISVVDDTFDAYGTVKELATYTDVIQRWNISEIDRLPDYMKISYK
ALLDLFEDFEKELSSDGRSHAIDCAKERMKELVRSYNIEAKWFIEGNMPT
FSEYLSNGLVTSTYYLLTTITYLGIKSSTEQDFEWLSKNPKILEGCVIVC
RVIDDIASYEVEKSRGQLVTGIECYMRDYSVSTKEAMAKFQEMSEAGWKD
INEGMLRPTPISVELLYRILNLARFIDITYNRNEDGYTHSEKILKYLIIA
LLMDSIEI
>CaTPS18 [mRNA] locus=Chr02:109682722:109685096:- [translate_table: standard]
MTSVVVGNNVVKHIAEEIIRPVADFSPSLWGDRFLSFSIDNQVEQRYAQE
IEVLKEETRSILLATGRKLAETLNLIDVIERLGIAYHFEKEINEILNQIY
KENSNFESNDNNDDLCTCALQFRLLRQHGYKISLKIFTKFLNGDGKLKES
LASDVLGLLSLYEASHVRIHGEDILEDALAFSTTHLQSAAPHLNSPLKEQ
VTHALEQSLHKGIPRIEIRFFIASIYEKQETKSDVLLRFAKLDYNLLQML
HKQELAEVSRWWKDLNFVNTLPYARDRVVECYFWALGVYYEPQYSQARVM
LVKTIAMISIVDDTYDAYGTTEELATYTDVIQRWDINEIDHLPDYMKISY
KAILDLYEDYEKEMSSDGRSHVVCYAKERMKELIKSYNIEAKWFIEGHMP
PASEYLRNAFVTTTYYFLATTSYLGMTDAKEQEFEWLSKNPKILEGCVAI
CRVIDDIATYEVEKNRGQLSTGIECYMRDYSVSTKDAMAKFQEMGESGWK
DINEGMLRPTPIAMEFLSRILNLARLVDVTYKHNEDGYTHPEKVLKPHII
GMVVDSIKL
>CaTPS96 [mRNA] locus=Chr12:216588216:216590578:- [translate_table: standard]
MASFVVGNNVVKHIAEEIIRPVADFSPSLWGDRFLSFSIDNKVEQIYAQE
IEVLKEQTRSMLLATGRKLVETLNLIDVIERLGIAYHFEKEINEILDQIH
KENSNFESDDNNEDLCTCALQFRLLRQHGYNISLKIFSKFLDGDGKLKES
LASDVLGLLSLYEASHVRIHGEDILEDALAFSTTHLESVAPHLNSPLKEQ
VTHALEQSLHKGIPRIEIRFFIASIYEKQETKSDVLLRFAKVDYNMLQML
HKQELAEVSRWWKDLNFVNTLPYARDRVVECYFWALGVYYEPQYSQARVM
LVKTIAMISIVDDTYDAYGTVDELAIYTDVIQRWDIKEIDCLPDYMKISY
KALLDLYKDYETEMSRDGRSHVVYYAKERLKELVKSYNIEAKWFIEGHMP
PASEYLRNAFVTTTYYYLATTSYLGMKYAKEQEFEWLSKNPKILEGCVRI
CRVIDDIATYEVEKNRGQLSTGIECYMRDYSVSTKEAMAKFQEMGESGWK
DINEGMLRPTPIPMEFLSRILNLARLVDVTYKHNEDGYTHPEKVIKPHII
AMVVDSFKI
>CaTPS5 [mRNA] locus=Chr00:400335448:400337809:+ [translate_table: standard]
MASTAVYNNKVNHIEEEEIIRPVANFSPSLWGDMFLSFSIDNHVEQKYAE
EIEVLKEQTRSMLLATGRKLEEKLNLIDVIERLGIAYHFEKEIDEILEQI
YKENSNFEGGDYNDDLCTCALQFRLLRQHGYNISLKIFNKFLDENGKLKE
SLASDVLGLLSLYEASHVRTHGEDILEDALAFSTTHLESATPHLNSPLKE
QVTHALDQSLHKGIPRIEIQFFISSIYDKAETKNDVLLRFAKLDYNMLQM
LHKQELAEVSRWWKDLNFVNTLPYARDRVVECYFWALGVYYEPQYSQARV
MLVKTIAMISIVDDTYDAYGTVEELATYTDVIQRWDVKEIGRLPDYMKIS
YKALLDLYEDYEKELSSDGNSHVVYYAKERLKELVKSYNIEAKWFIEGHA
PPASDYLRNAFVTTTYYYLATTSYLGMKYAKEQEFEWLSKNPEILEGCVT
ICRVIDDVATYEVEKDRGQLSTGIECYMRDYSVSTKEAMAKFQEMGESGW
KDINEGMLRPTPIPMEFLSRILNLARLVDVTYKNNEDGYTHPEKVIKPHI
IAMVVDSFKI
>CaTPS6 [mRNA] locus=Chr00:400364995:400367460:+ [translate_table: standard]
MASTAVYNNKVNHIEEEEIIRPVANFSPSLWGDMFLSFSIDNHVEQKYAE
EIEVLKEQTRSMLLATGRKLEEKLNLIDVIERLGIAYHFEKEIDEILEQI
YKENSNFEGGDYNDDLCTCALQFRLLRQHGYNISLKIFNKFLDENGKLKE
SLASDVLGLLSLYEASHVRTHGEDILEDALAFSTTHLESATPHLNSPLKE
QVTHALDQSLHKGIPRIEIQFFISSIYDKAETKNDVLLRFAKLDYNLLQM
LHKQELAEVSRWWKDLNFVNTLPYARDRVVECYFWALGVYYEPQYSHARV
MLVKTIAMISIVDDTYDAYGTVEELATYTDVIQRWDVKEIGRLPDYMKIS
YKALLDLYEDYEKELSSDGKSHVVYYAKERLKELVKSYNIEAKWFIEGHA
PPASDYLRNAFVTTTYYYLATTSYLGMKYAKEQEFEWLSKNPEILEGCVT
ICRVIDDVATYEVEKNRGQLSTGIECYMRDCSVSTKEAMAKFQEMGESGW
KDINEGMLRPTPIPMEFLSRILNLARLVDVTYKNNEDGYTHPEKVIKPHI
IAMVVDSFKI
>CaTPS49 [mRNA] locus=Chr07:19879360:19882249:+ [translate_table: standard]
MVDTTIERPVANFHKSVWGEYFLSYTPELTEISSQEKVEVEELKEKVRQM
LVETPDNSTQKLFLIDAIERLGVGYHFENEIKTSIQNIFDEHKQNKNEDD
DNFYVVALRFRLVRQQRHYMSSDVFKRFTNNDGTFKETLTKDVLGLLSLY
EAAHLRVHEEEILEEALTFTFNNLKSMVPKLSNSLKIQVSEALIKSIHQN
VPRVAARKYIYIYENIESHNDLLLKFAKLDFHILQKVYQRELSEVTRWWK
DLDCVNNYPFARDKLVECYFWATGVYFRPEQRFARRVITKLICIITITDD
LYDAWATYDELVPFTAAIERCDISSMDSISPYMRPLYQVFLDYFDEMEEE
LTKRGIADYVRYAKIEASKWTKSYLKEAEWLRDGIIPKCEEYKRNSIISV
SNQMILITCLIVAEEFISKETFEWMLNESLVLPASSLINRFKDDIIGHAH
EQQREHGASFIECYMKEYGALEQEALAEAWRQIANAWKDINTEYLRATHV
PTFVLDPALNLSRLVDILQKDDFTDSRWFLKDVIAMLFADSVNRTFDHQN
EFEENNGSKT
>CaTPS93 [mRNA] locus=Chr12:215155419:215157731:- [translate_table: standard]
MASAIVDNNFVNHIEEEEEIIRPVANFAPSLWGNSFLSFSINNHVVEQMY
VQEIEVLKEQTRSMLLDTGRKLVETLNLIDVIERLGIAYHYEKEIDDILK
KNFNDNSNFDEDDFNDLCTCALQFRLLRQHGYKISLKIFSKLQDENGKLK
ESLASDVLGLLSLYEASHVRTHGDDILEDALAFSTTHLESAAPHLNSPLK
EQVTHALEQSLHKGIPRAETRFFISSIYEKQETKNDVLLRFAKLDFNLLQ
MLHKQELAEVSRWWKDLNFMATLPYARDRAVECYFWTLGVYYEPQYSQAR
IMLAKTIAMISIVDDTFDSYGTVKELDTYTNAIQRWDISEIDRLPDYMKI
SYKALLQLYEDYEKELSSNGRSHVVYHAKQRMKEIVRSYNVEARWFIKGY
MPLVSEYLSNALITSTYYLLTTTSYLGMKSSTEQDFEWLSKNPKILKANA
TICRVIDDIATYEVEKSRGQIATGIECYRREYGVSTEEAMIKFSEIAEAA
WKDINEGMLRPSSVTMEFLTPILNLVRLIDVVYKHNQDGYTHPEKVLKPH
IVALLVDSIKI
>CaTPS63 [mRNA] locus=Chr08:141201146:141204029:+ [translate_table: standard]
MKTGSLVPLNHSHNLSTNLSFSGGVNNPSRRSGNYEPTMWNYEFIQSTHN
CSVGEKYMKRFDELKKEVKKNLMMVEGSHELDKLELIDNLERLGVSYHFK
DEIMHILKSINQHTAPGDSLYATALKFRLLRQHGFHISQDILNDFKDEQG
NLKQCLCEDIQGLLQLYEASFLSTDTETATLMESANTFSMSHLKNYLQNR
SNLNGDHQDNRTVELVRHALELPLHCMMLRVETRWYINIYEKMENADPLL
LELAKLDYNIVQATHQQDLRNLSRWWKNSCLAEKLSFTRDRIVEAFLWIA
GMMFEPQKNQNCRIMLAKVTAMATVIDDIYDVYGTLDELELFTRAVERME
IDAMDELPDYMKVCYLALFNTTTEIAYHVLKDQGINAMPYLTKSWADLCK
AYMQEARWYYNGYTPSVEEYMENAWISVGSLVMVVNAFFLVTNPITKEAL
EYVFLSKYPDIIRWSATIIRLADDLATSSDEMERGDVSKLIQCYMNEKGA
SEEEARKHVNFMINETWKLINTAQRDNSLLSEKFIGCAINVARTGQTIYQ
HGDGHGIQNSEIQNRISKLFFEPITISIP
>CaTPS37 [mRNA] locus=Chr03:250104138:250108596:- [translate_table: standard]
MLVETPDNSTQKLVLIDAIQRLGVAYHLKNEIKTSIQNIFDESEESNNDD
DLYVVALRFRLVRQQRHYMSSDVFEKFTNHDGKFKETLTKDVQGLLSLYE
AAQLRVHGEEILEEALSFTITHLESMIPILSNLLKDQVREALSESIHTNL
PRMTARKYICIYENINSHNKLLLRFAKLDFNIVQKVHQKELGELTRWWKD
LDFSEKFSYARDRLVECHFYSVGVYFEPKYSRARELLTKVLTIYTIIDDT
YDAYATYDELVPFTDAIDRSGCDISAMDSVPHSLRHTYQALVDIYTQIEE
KFTKERTLERLYYVKYEMKKLARAYFKEAQWLNVGYIPKCEEYMKNANVT
TTCMMTATTSLSFMKETIAKETFEWIINEPLILRASSAINRLKGDIIGHD
LEQQRKHIASFIECYMKEYRASRQEANAEVEKNLTNAWKDMNTEFLHSTH
EIPMFVLELVINIARSAYIFKENDFATAQREFKDKITLLFVDPVNMKKLV
RAFFKEAQWLNAGHIPKCEEYMKNANVTTTCMMAATTSLSFMEETIAKEI
FEWLINEPLILRASSAINRLKGDIIGHDVSTTLYYCIV
>CaTPS61 [mRNA] locus=Chr08:141131924:141134817:+ [translate_table: standard]
MVAILINNVRMLIPMTISRKPPPKFSSLFSPSSFACLSTTTRSDIKVEPP
LLNQNSPTNPSLNPIRRSGNYKPPIWDDQFIQSLHNPYGDKYVKRFNELK
KEMKKNFMLIMVEGSQELDKLELIDNLQRLGVSYHFKDEIMQILKSIHDQ
SSSAAATRDSLYHTSLKFRLLRQHGFHISQDILNDFKDEQGNFKQSLCED
TKGLLQLYEASFLSTNTETPNLLDSANTFAMSHLKNYLQNRSTNSNGDHQ
DNPTVERIVRHALELPLHRMMLRVESRWYLNIYDKIPNANPLLLELAKLD
FNIVQSTHQEDLRNLSRWWKSTCLAGKFPFSRDRIVEAFLWVDGMLHEPQ
KNQNSRTMLTKALAVLVVIDDIYDVYGTLDELELFTHAVERMEIKAMDEL
PDYMKVCYLALLNVITEIGYEILKEQEINVMPYLKKSWIDMCKAYLQEAR
WYHNGYKPSLKEYMDNGWVSIAVPVMLVHAFVFVTNPITKEALEWLSKYP
DILRWASTIIRFTDDLGTSSYEMERGDVPKSIQCYMNEKGVSEEEARKHV
NMLLKETWKLFNAAQQDNSLSHETFLGCAINAARASHTIYQHGDGHGIQN
SDIKNRISQLYFEPIVISVP
>CaTPS62 [mRNA] locus=Chr08:141195405:141199514:+ [translate_table: standard]
MVSILITNVRMLIPMTISRKPPPKFSSLFSPSSFARLSTTTRSDIKVESP
LLNQNSPTNLSLNPIRRSGNYKPPIWDAQLIQSLHNPYVGDKYVKRFNEL
KKEIKKNLMMVKGSQELEKLELIDNLQRLGVSYHFKDEIMQILKSIHDQS
SSAAATGDSLYHTSLKFRLLRQHGFHVSQDILNDFKDEQGNFKQSLCEDT
KGLLQLYEASFLSTNTETPNLLDSANTFAMSHLKNYLHMNRSNNSNGDHQ
DNPSVERIVRHALELPLHRMMLRVESRWYLNIYDKIPNANPLLLELAKLD
FNIVQAAHQEDLKNLSRWWKSTYLAEKLSFSRDRIVEAFLWVDGMLHEPQ
KNQNSRTMLTKVVALLVVIDDIYDVYGTLDELKLFTHAVERMEVNAMDEL
PDYMKVCYLALLNVITEIGYEILKEQEINVVPYLKKSWIDLCEAYLQEAR
WYHSGYKPSLEEYMDNGWISISTPMVFVHTFVFATNPITKEALEWISKYP
DIIRWASTIIRFTDDLGTSSYEMERGDVPKAIQCYMNEKGVSEEEARKHI
NMLLKETWKLFNAAQQDNSISYEIFFGCAINAARASHTIYQHGDGHGIQN
LDIKNRVKTPLAVHDGASGSDSGREMRNDIDFGGWSPLRVHRREEEE
>CaTPS53 [mRNA] locus=Chr07:222027433:222032024:+ [translate_table: standard]
MVPSPHSAQVPCFPQCLDWLLHNQLEDGSWGLPHHQPLLLKDVLSSTLAC
VLALKTWGIGQDVITRGLRFIELNFAFATDQDQYSPIGFDVIFPRMLQHA
EDLSLKLHLESRVLSELLHKRDIELRRLYDSSSLELNAYLAYVAEGIGEL
QDWKMVMKYQRKNGSLFNSPSTTAASLIRLHDSGCLDYLRGALRKFGNAV
PTIYPVNIHARLCMVDNINKLGICRHFAEEIQNVLDETYRCWLQGEEEIF
TSAATCSMAFRILRGYGYSVTSDPVAQFLEQEQCSGHLNDIHTKLDLYQA
LEMIIATDQPVSKKLNSSSLQSLRQRLSGEFYPPNGLTKQIREQVDDVLK
FPSYANLERVANRRNIKHYDVDNTRVLKTSYSSSNFGNKDFIALAVEDFN
FCQSIHRSELKQLERWLMQNRLDKLKFAREKSAYCYFSAAATIFQPELSD
ARMSWAKNGVLTTVIDDFFDVGGSMEELNNLIQLFKKWDVDVSTDCCSEK
VSIIFSALQSTIREIGDKAFKCQARSVTRHITDIWLNLLNAMLREAEWAR
DMSVPTLDEYMANGYVSFALGPIVLPALYFVGPKLPDDVVQHPDYHSLFK
LMSTCGRLLNDIRSFERESKDGKLNAVTLSVIHGNGSISEEVAIEVLSHR
VEMQRKELLNMVLQGEGSVVPRACKDLFWKMSKVLHQFYIKDDGFSSMGM
ADTVKAIIHEPITTLGLPN
>CaTPS42 [mRNA] locus=Chr06:950241:957838:+ [translate_table: standard]
MSISASYLRFSLTAHYERPSSPANQHPNFFKSNRSSGELHADFNSNLQCN
AVSRPRTKEYKEVLHNGSLPVIKWDDIVEEVDMETQTLEVYHPLSNKIIK
EHIDGVRSMLRSMEEGEISVSAYDTAWVGLVKDLKGSENPQFPSSLEWIA
NNQLPDGSWGDSDIFLVYDRIINTLACVIALKSWNLHPDKSLLGISFMRE
NLSKLGDENAEHMPIGFEVAFPSLIEIAKKLGIDIPYDSPVLQDIYARRQ
LKLTRIPKDIMHKVPTTLLHSLEGMPDLDWQKLLQFQCTDGSLLFSPSST
AFALMQTHDHNCLNYLTNAVEKFNGGVPNVYPVDLFEHIWIVDRLQRLGI
SRYFKAEIEECIEYVNRYWTNIGICWARNSPIQDIDDTAMAFRLLRLHGY
VVSADVFKHFESGGEFFCFVGQSNQAVTGMYNLYRASQLMFPGEKIFEHA
KIFTSNFLREKRAQNQLLDKWIITKDLPGEVGYALDVPWYASLPRLETRF
FLEQYGGEDDVWIGKTLYRMPLVNNNRYLELAKSDYNNCQALHQFEWRRI
LKWYEECGLGEFGVTESSLLVTYYLVSASIFEAERSKERMAWVKTAALMD
CVTCYFDNKQFFEQHKTAFIHEFTHSSSSTTHLHYLNSRYNNEERLVGII
LGTLNQLSLAALLSHGRDIHHNLHHAWEKWLLTLGEGFDGVIEGEGAAEL
IIHTLNSCTGRLVSDEILSNPSYQRLMEITNRVCHQLRLFHLDKGQNEDN
QRSEKQLGMLLTFSEEIESDMQQLTELVLSQSDLDANIKPTFLAVAKSFY
YRTHCDTRTINLHIAKVLFEKVV
>CaTPS39 [mRNA] locus=Chr04:207815899:207828461:- [translate_table: standard]
MDSLPLSSIESLVIDMKKDLFSNKDKVAKTSAYDTAWLAMIPNNNNQENE
DNYGPMFESCVNWILNNQNELGFWGDFNVPTIDCLPSTLACMVALKKWGV
GESQIEKGLKFIHANMDTLLKENSQCFPRSFTIVFPTILQLAKAQGLEII
FINGSNRLLSDVFMKKKSILESEKLNDQSDLAYLEKLSQSDIYFNCVNKD
DEILKQLCEEKNGSFFQSPSATAQAFMATGNEKCLQYLMSIVQKCPNGVP
SRYPMDEELKMLCKVDNIQRMGLGKQFEKEIGQILDQVYKNYQVNNLDNN
NDKETSYLPEKLFKDSLAFRLLRLQGYKINEGWFVHEPQIMEYIEKNQDF
FAYVMYNVYRATDLMFNGESDIEKARSFSRNFLVNNDNLSVLPSLQKVIE
HELNVPWFARLEHLDHRLWIEFNQSISLSDGKSPFYWLYYLQNDKLTQLA
VQNYEYRQSIYRNELEDLKRWSKDKGLVDIGFGREKTTYSYFASAASSSS
FLPYESFLRMVVAKCSIVITVADDFYDEEASLSELQILTEAIQRWDAKTL
DGPSKIIFEALDDLVCDVANMYHLQHKIDITPQLQHMWKETFHSWMMESL
WSRTSNLPCMDEYLEVGMISIGAHILVLHAAALGCPTLPIEMLGPINGKY
ENITRLLMATTRLLNDIQSYQKEREVGKMNYTLLHFKENPNGQIEDSIDF
VKGIVGNKKKEFLENVLMDGFNEMPRTMKLLHLSCLNVFHMFFNSCNLFD
TKAAILEDIMRAIYIPLSQEEEQTSSMMPQQPSKTLQPMVLEKKMKKVEI
AKVNACLNEKNLKKQVGIGISFVGRQGPKSYNNSFGWSNKGFASQKLRLC
FM
>AtTPS02(M) gi|1039017291|gb|ANM66671.1|[Arabidopsis thaliana]
MIDSLQRLGISYHYKHEIHDILRKIHDQHGEIERETQDLHATSLEFILLRQHGFDVSQDAFDVFISETGE
FRKTLHSDIKGLLSLYEASYFSMDSEFKLKETRIYANKRLSEFVAESSKTICREDETYILEMVKRALETP
YHWSIRRLEARWYINVYEKKHEMNPLLLEFAAIDFNMLQANHQEELKLISSWWNSTGLMKQLDFVRDRIT
ESYFWTIGIFYEPEFKYCRKILTKIFMLIVIMDDIYDIYGTLEELELFTNVVEKWDVNHVERLPNYMRMC
FLFLYNEINQIGYDVLRDKGLNVIPYLKQVWTDLFKTFLTESKWYKTGHKPSFEEYMQNGVISSSVPTIL
LHLFSVLSDHISDQTLTDDSKNHSVVRSCATILRLANDLATSTEEMARGDSPKSVQCYMYETRASEEEAR
RHMQSMISDSWDIINSDLKTAHTSSLPRGFLAAAANLNRVVQCIYRHGDGHGSPEKTKTVDYIQSVLFNP
VPL
>AtTPS03(M) gi|332658393|gb|AEE83793.1|[Arabidopsis thaliana]
MPKRQAQRRFTRKTDSKTPSQPLVSRRSANYQPSLWQHEYLLSLGNTYVKEDNVERVTLLKQEVSKMLNE
TEGLLEQLELIDTLQRLGVSYHFEQEIKKTLTNVHVKNVRAHKNRIDRNRWGDLYATALEFRLLRQHGFS
IAQDVFDGNIGVDLDDKDIKGILSLYEASYLSTRIDTKLKESIYYTTKRLRKFVEVNKNETKSYTLRRMV
IHALEMPYHRRVGRLEARWYIEVYGERHDMNPILLELAKLDFNFVQAIHQDELKSLSSWWSKTGLTKHLD
FVRDRITEGYFSSVGVMYEPEFAYHRQMLTKVFMLITTIDDIYDIYGTLEELQLFTTIVEKWDVNRLEEL
PNYMKLCFLCLVNEINQIGYFVLRDKGFNVIPYLKESWADMCTTFLKEAKWYKSGYKPNFEEYMQNGWIS
SSVPTILLHLFCLLSDQTLDILGSYNHSVVRSSATILRLANDLATSSEELARGDTMKSVQCHMHETGASE
AESRAYIQGIIGVAWDDLNMEKKSCRLHQGFLEAAANLGRVAQCVYQYGDGHGCPDKAKTVNHVRSLLVH
PLPLN
>AtTPS04(D) gi|332195663|gb|AEE33784.1|[Arabidopsis thaliana]
MKSSYGSSSNDLHAFVNEIKGEIQLSNINLDPYSFVSPSAYDTAWLSMIEEDINVDDNELKPMFQGCLDW
IMCNQNAREGFWMNSTSYTTVADGRDEDGEKDMCILTSTLACVVALQKWNIGCFHLHKGTRYIERNTEMI
IGKYINEEGSYPRWFAIKFTGILELAQKLGLHFVFSSRCIEMIKGMFYQRQEIIQREKLVHDCNYKPLLA
YLEVLPSKLYVTNQEDIIVKSLDSMDGSLFQSPSATASAFMLTRNTKCLAYLQNLVQKCPNGVPQKYPLN
EDLIKLSMVNLIESTGLGEFFGIEIEHVLEQVYSRYEEKDFERMPMSYLADQLHKDSLAFRMLRMHGRDV
SPRSFCWFLNDQETRNHLERNIDSFLLVILSVYRATDLMFPGEHDLQEAREYTRNLLEKRRSIKEKMIMH
ELSTPWIARLKHLDHRMWIEDKNSNVLSMEKASFLRLHSSYSDKLTHLAARNFEFQQAKYCRELEELTMW
VKKWGLSDIGFGREKTTYCYFATVTSLPYEYAIKFGKLAAKTAILITIADDFFDEKGSFNDLEGLTKAVL
RWEGEELKSYGNIIFRALDDIVRETANTCRTHHKTDIIVHLRNIWGETFESWLREAEWSKKGHTSSMDEY
IRNGMISIAAHTIALSISCLMEPCFPHNKLKPGNYDSITTLLMIIPRLLNDLQSYQKEQEQGKMNSVLLH
MKNHPGLEIEDSIAHIEKIIDSKRKEFLEHVLVDGLSDLPKPCKEIHMSCCKVFEMFFNKKNRYDSNTEM
LHDIKKALYDPINVYELSEMEPMPLMAHGDEYMILPLLLNSLPNILEFKRKDGYGAMKTSMCFGRSYRVN
KRVMASQLDDQHKPLKIVASQRKPVPMMQSIFAPCFY
>AtTPS14(M) gi|332195753|gb|AEE33874.1| [Arabidopsis thaliana]
MALIATKISSRSCFVSAYPNNSPTFLISKFPNTVDSLSPANTAKRSILRNVHASVSNPSKQFHNKTSLEY
LHELNIKKIKNILSANVDVPSENLEMIDVIQSLGIDLHFRQEIEQTLHMIYKEGLQFNGDLHEIALRFRL
LRQEGHYVQENKKGGFKDVVKNDVKGLTELFEASELRVEGEETLDGAREFTYSRLNELCSGRESHQKQEI
MKSLAQPRHKTVRGLTSKRFTSMIKIAGQEDPEWLQSLLRVAEIDSIRLKSLTQGEMSQTFKWWTELGLE
KDVEKARSQPLKWHTWSMKILQDPTLTEQRLDLTKPISLVYVIDDIFDVYGELEELTIFTRVVERWDHKG
LKTLPKYMRVCFEALDMITTEISMKIYKSHGWNPTYALRQSWASLCKAFLVEAKWFNSGYLPTTEEYMKN
GVVSSGVHLVMLHAYILLGEELTKEKVELIESNPGIVSSAATILRLWDDLGSAKDENQDGTDGSYVECYL
NEYKGSTVDEARTHVAQKISRAWKRLNRECLNPCPFSRSFSKACLNIARTVPLMYSYDDDQRLPDEYLKS
LM
>AtTPS21(S) gi|332005856|gb|AED93239.1| [Arabidopsis thaliana]
MGSEVNRPLADFPANIWEDPLTSFSKSDLGTETFKEKHSTLKEAVKEAFMSSKANPIENIKFIDALCRLG
VSYHFEKDIVEQLDKSFDCLDFPQMVRQEGCDLYTVGIIFQVFRQFGFKLSADVFEKFKDENGKFKGHLV
TDAYGMLSLYEAAQWGTHGEDIIDEALAFSRSHLEEISSRSSPHLAIRIKNALKHPYHKGISRIETRQYI
SYYEEEESCDPTLLEFAKIDFNLLQILHREELACVTRWHHEMEFKSKVTYTRHRITEAYLWSLGTYFEPQ
YSQARVITTMALILFTALDDMYDAYGTMEELELFTDAMDEYSICNIIPIPDSMKFIYNVTVEFYDKLDEE
LEKEGRSGCGFHLKKSLQKTANGYMQEAKWLKKDYIATFDEYKENAILSSGYYALIAMTFVRMTDVAKLD
AFEWLSSHPKIRVASEIISRFTDDISSYEFEHKREHVATGIDCYMQQFGVSKERAVEVMGNIVSDAWKDL
NQELMRPHVFPFPLLMRVLNLSRVIDVFYRYQDAYTNPKLLKEHIVSLLIETIPI
>AtTPSGA1(D) gi|15235504|ref|NP_192187.1| Ent-copalyl diphosphate synthase [Arabidopsis thaliana]
MSLQYHVLNSIPSTTFLSSTKTTISSSFLTISGSPLNVARDKSRSGSIHCSKLRTQEYINSQEVQHDLPL
IHEWQQLQGEDAPQISVGSNSNAFKEAVKSVKTILRNLTDGEITISAYDTAWVALIDAGDKTPAFPSAVK
WIAENQLSDGSWGDAYLFSYHDRLINTLACVVALRSWNLFPHQCNKGITFFRENIGKLEDENDEHMPIGF
EVAFPSLLEIARGINIDVPYDSPVLKDIYAKKELKLTRIPKEIMHKIPTTLLHSLEGMRDLDWEKLLKLQ
SQDGSFLFSPSSTAFAFMQTRDSNCLEYLRNAVKRFNGGVPNVFPVDLFEHIWIVDRLQRLGISRYFEEE
IKECLDYVHRYWTDNGICWARCSHVQDIDDTAMAFRLLRQHGYQVSADVFKNFEKEGEFFCFVGQSNQAV
TGMFNLYRASQLAFPREEILKNAKEFSYNYLLEKREREELIDKWIIMKDLPGEIGFALEIPWYASLPRVE
TRFYIDQYGGENDVWIGKTLYRMPYVNNNGYLELAKQDYNNCQAQHQLEWDIFQKWYEENRLSEWGVRRS
ELLECYYLAAATIFESERSHERMVWAKSSVLVKAISSSFGESSDSRRSFSDQFHEYIANARRSDHHFNDR
NMRLDRPGSVQASRLAGVLIGTLNQMSFDLFMSHGRDVNNLLYLSWGDWMEKWKLYGDEGEGELMVKMII
LMKNNDLTNFFTHTHFVRLAEIINRICLPRQYLKARRNDEKEKTIKSMEKEMGKMVELALSESDTFRDVS
ITFLDVAKAFYYFALCGDHLQTHISKVLFQKV
>AtGA2(D) gi|3056725|gb|AAC39443.1| ent-kaurene synthase [Arabidopsis thaliana]
MSINLRSSGCSSPISATLERGLDSEVQTRANNVSFEQTKEKIRKMLEKVELSVSAYDTSWVAMVPSPSSQ
NAPLFPQCVKWLLDNQHEDGSWGLDNHDHQSLKKDVLSSTLASILALKKWGIGERQINKGLQFIELNSAL
VTDETIQKPTGFDIIFPGMIKYARDLNLTIPLGSEVVDDMIRKRDLDLKCDSEKFSKGREAYLAYVLEGT
RNLKDWDLIVKYQRKNGSLFDSPATTAAAFTQFGNDGCLRYLCSLLQKFEAAVPSVYPFDQYARLSIIVT
LESLGIDRDFKTEIKSILDETYRYWLRGDEEICLDLATCALAFRLLLAHGYDVSYDPLKPFAEESGFSDT
LEGYVKNTFSVLELFKAAQSYPHESALKKQCCWTKQYLEMELSSWVKTSVRDKYLKKEVEDALAFPSYAS
LERSDHRRKILNGSAVENTRVTKTSYRLHNICTSDILKLAVDDFNFCQSIHREEMERLDRWIVENRLQEL
KFARQKLAYCYFSGAATLFSPELSDARISWAKGGVLTTVVDDFFDVGGSKEELENLIHLVEKWDLNGVPE
YSSEHVEIIFSVLRDTILETGDKAFTYQGRNVTHHIVKIWLDLLKSMLREAEWSSDKSTPSLEDYMENAY
ISFALGPIVLPATYLIGPPLPEKTVDSHQYNQLYKLVSTMGRLLNDIQGFKRESAEGKLNAVSLHMKHER
DNRSKEVIIESMKGLAERKREELHKLVLEEKGSVVPRECKEAFLKMSKVLNLFYRKDDGFTSNDLMSLVK
SVIYEPVSLQKESLT
>SlTPS9(S) gi|350537803|ref|NP_001234055.1| germacrene C synthase [Solanum lycopersicum]
MAASSADKCRPLANFHPSVWGYHFLSYTHEITNQEKVEVDEYKETIRKMLVETCDNSTQKLVLIDAMQRL
GVAYHFDNEIETSIQNIFDASSKQNDNDNNLYVVSLRFRLVRQQGHYMSSDVFKQFTNQDGKFKETLTND
VQGLLSLYEASHLRVRNEEILEEALTFTTTHLESIVSNLSNNNNSLKVEVGEALTQPIRMTLPRMGARKY
ISIYENNDAHHHLLLKFAKLDFNMLQKFHQRELSDLTRWWKDLDFANKYPYARDRLVECYFWILGVYFEP
KYSRARKMMTKVLNLTSIIDDTFDAYATFDELVTFNDAIQRWDANAIDSIQPYMRPAYQALLDIYSEMEQ
VLSKEGKLDRVYYAKNEMKKLVRAYFKETQWLNDCDHIPKYEEQVENAIVSAGYMMISTTCLVGIEEFIS
HETFEWLMNESVIVRASALIARAMNDIVGHEDEQERGHVASLIECYMKDYGASKQETYIKFLKEVTNAWK
DINKQFFRPTEVPMFVLERVLNLTRVADTLYKEKDTYTNAKGKLKNMINSILIESVKI
>SlTPS12(S) gi|348659092|gb|AEP82783.1| beta caryophyllene/humulene synthase [Solanum lycopersicum]
MASSSANKCRPLANFHPTVWGYHFLSYTHEITNQEKVEVDEYKETIRKMLVEAPEGSEQKLVLIDAMQRL
GVAYHFDNEIETSIQNIFDASSKQNDNDNNLYVVSLRFRLVRQQGHYMSSDVFKQFINQDGKFKETLTND
VQGLLSLYEASHLRVRDEEILEEALTFTTTHLESTVSNLSNNNSLKAEVTEAFSQPIRMTLPRVGARKYI
SIYENNDAHNHLLLKFAKLDFNMLQKLHQRELSDLTRWWKDLDFANKYPYARDRLVECYFWILGVYFEPK
YSRARKMMTKVIQMASFFDDTFDAYATFDELEPFNNAIQRWDINAIDSVPPYLRHAYQALLDIYSEMEQA
LAKEFKSDRVYYAKYEMKKLVRAYFKEAQWLNNDNHIPKYEEHMENAMVSAGYMMGATTCLVGVEEFISK
ETFEWMINEPLIVRASSLIARAMDDIVGHEVEQQREHGASLIECYMKDYGVSKQEAYVKFQKEVTNGWMD
INREFFCPDVEVPKFVLERVLNFTRVINTLYKEKDEYTNSKGKFKNMIISLLVESVEI
>SlTPS14(S) gi|348659090|gb|AEP82782.1| [Solanum lycopersicum]
MATNLTLETDKEIKNMNQLSMIDTTITRPLANYHSSVWKNYFLSYTPQLTEISSQEKLELEELKEKVRQM
LVETSDKSTQKLVLIDTIQRLGVAYHFDNEIKISIQNIFDEFEQNKNEDDNDLYIVALRFRLVRGQRHYM
SSDVFKKFTNDDGKFKETLTKDVQGLLNLYEATHLRVHGEQILEEALSFTVTHLKSMSPKLDSSLKAQVS
EALIQPIYTNVPRVVAPKYIRIYENIESHDDLLLKFVKLDFHILQKMHQRELSELTRWWKDLDHSNKYPY
ARDKLVECYFWATGVYFGPQYKRARRMITKLIVIITITDDLYDAYATYDELVPYTNAVERCEISAMDSIS
PYMRPLYQVFLDYFDEMEEELTKDGKAHYVYYAKVEMNKLIKSYLKEAEWLKNDIIPKCEEYKRNATITV
ANQMILITCLIVAGEFISKETFEWMINESLIAPASSLINRLKDDIIGHEHEQQREHGASFVECYVKEYRA
SKQEAYVEARRQIANAWKDINTDYLHATQVPTFVLQPALNLSRLVDILQEDDFTDSQNFLKDTIKLLFVD
SVNSTSCG
>SlTPS36(S) gi|348659065|gb|AEP82770.1| [Solanum lycopersicum]
MSGAMATFSVFPHSLINFNIWRYTCEPKVHSLKRKLMSPLLAMDVNSSRHLANFHSNIWGYHFLSYTSQL
TEITTQEKLEVDELKEKVMNMLMEIRDDNSTQKLVLIDAIQRLGVAYHFHNEIETSIQNIFDASKQNDND
NNLYVVSLRFRLVRQQGHYISSDVFKQFMERDGKFKKTLNNDVQALLSLYEAAQIRVRGEDILEEALTFT
TTHLESMIPLLSDNPLKAQIIEALTHPIHKVIPRLGARKYIDIYENMESHNHLLLKFSKLDFNMLQKQHQ
RELSELTSWWKDLDLASKVPYARDKLVEGYTWTLGVYFEPQYSRARRMLVKVFKMLSICDDTYDAYATFD
ELVLFTNAIQRWDINAMDSLPPYMRPFYQAILDIFDELEEELTKEGKSDRVYYGKFEMKKLARAYFKEAQ
WLNAGYIPNCDEYIKNAIVSTTFMALGTTSLIGMEEFITKDIFEWITNEPSILRASSTICRLMDDISDHE
SDQQRGHVASVIECYTKEYGASKQEAYVKFRKEVKDAWKGINKALLRPIEVPIFVLQRILNLARTMDTFF
QDEEDGYTNSNSKCKDIVTLLLVDSVTIGRS
>SlTPS5(M) gi|62132627|gb|AAX69063.1| [Solanum lycopersicum]
MVSILSNIGMMVVTFKRPSLFTSLRRRSANNIIITKHSHPISTTRRSGNYKPTMWDFQFIQSLHNPYEGD
KYMKRLNKLKKEVKKMMMTVEGSHDEELEKLELIDNLERLGVSYHFKDEIMQIMRSINININIAPPDSLY
TTALKFRLLRQHGFHISQDILNDFKDENGNLKQSICKDTKDILNSSKDEHDNLKQSTCNNTKGLLKLYEA
SFLSIENESFLRNTTKSTLAHLMRYVDQNRCGEEDNMIVELVVHALELPRHWMVPRLETRWYISIYERMS
NANPLLLELAKLDFNIVQATHQQDLRILSRWWKNTGLAEKLPFSRDILVENMFWAVGALFEPQHSYFRRL
ITKVIVFISIIDDIYDVYGTLDELELFTLAIQRWDTKAMEQLPDYMKVCYLALINIINEVAYEVLKNHDI
NVLPYLTKSWADLCKSYLQEAKWYHNGYKPNLEEYMDNARISIGVPMVLVHSLFLVTNQITKEALDSLTN
YPDIIRWSATIFRLNDDLGTSSDELKRGDVSKSIQCYMNEKGASEEEAIEHIEFLIQETWEAMNTAQSKN
SPLSETFIEVAKNITKASHFMYLHSDVKSSISKILFEPIIISNVAFALK
>SlTPS4 gi|62132629|gb|AAX69064.1| [Solanum lycopersicum]
MKAILLNNIGVLSSRPPRATCLFSINGGKPSSLIVVSKASSPNPTTIRRSGNYKPTMWDFQFIQSVNNLY
AGDKYMERFDEVKKEMKKNLMMMVEGLIEELDVKLELIDNLERLGVSYHFKNEIMQILKSVHQQITCRDN
SLYSTALKFRLLRQHGFHISQDIFNDFKDMNGNVKQSICNDTKGLLELYEASFLSTECETTLKNFTEAHL
KNYVYINHSCGDQYNNIMMELVVHALELPRHWMMPRLETRWYISIYERMPNANPLLLELAKLDFNIVQAT
HQQDLKSLSRWWKNMCLAEKLSFSRNRLVENLFWAVGTNFEPQHSYFRRLITKIIVFVGIIDDIYDVYGK
LDELELFTLAVQRWDTKAMEDLPYYMQVCYLALINTTNDVAYEVLRKHNINVLPYLTKSWTDLCKSYLQE
ARWYYNGYKPSLEEYMDNGWISIAVPMVLAHALFLVTDPITKEALESLTNYPDIIRCSATIFRLNDDLGT
SSDELKRGDVPKSIQCYMNEKGVSEEEAREHIRFLIKETWKFMNTAHHKEKSLFCETFVEIAKNIATTAH
CMYLKGDSHGIQNTDVKNSISNILFHPIII
>SlTPS7(M) gi|1007373946|ref|NP_001308094.1| [Solanum lycopersicum]
MVSIFSNAGMMMVTFNRPSFTCFSSLHHYSISARGAINNISTPISATRRSGNYKPTMWDFQFIQSLHNPY
EGDKYMKRLNELKKEVKKMMMTVEGSHDEELEKLELIDNLERLGVSYHFKDEIMQILRSINININIAPPD
SLYTTSLKFRLLRQHGFHISQDVLKDFKDENGNLKQSICKDTKGMLELYEASFLSTETENTLKSATRFTM
SHLKNYVDNHSCGNQDDDIIVELVVHALELPRHWMMPKLETEWYIRIYGRMPNANPLLLELAKLDFNIVQ
AAHQQDLKILSRWWKSMSLAEKLSFSRDRLVEDFFWSVGLAFEPQHSLCRRMLAKNVAFIIVIDDIYDVY
GSLDELEIFTHAVERWDIKAMEQLPDYMKICYLSLFNTTNEMAYHILKQQGINVLPYLTKQWTDLCKSYL
QEAKWYHNGHKPRLEEYMDNAWISIATPLVLLHAFIFLTNPITQEALESLNNYPDIIRRCAIINRFVDDL
GTSSDELKRGDVPKSIQCYMNDTGASEEEAREHINLLIKEMWEVMNKDQISKQVLFSEEFIKIVFNFSRT
SHCVYQHGDGHGIQNSHITNRISKLLFEPLII
>SlTPS8(M) gi|343197042|gb|AEM05857.1| cineol synthase [Solanum lycopersicum]
MYKLEMTMSISKSNLISKLEVPKSCISNVPIRRSGNYQPSIWDYNHIQSLKNHYSDEKFMRRRNELKMEV
KIMLSDRNMKQLEQLEIIDNLQRLGLSYHFEDEIYSILNNLSDKGSKRDHLYAKALEFRLLRQHGFNIVS
QETFGGFYDNTTGFGEIHHNEDTKGMLYLYEASFLAIEGEKELELARNLTEEHLREYLADQNKNDVDQNL
VELVHHALELPLHWRMLRLETKWFINYYKKRQDKMIPFLLELATLDFNIVQAAHIEDLKYVARWWKETCL
AENLPFARDRLVENFFWTIGVNFLPQYGYFRRIATKVNALVTTIDDVYDVFGTLDELQIFTHAIERWSID
ELDRLPDNMKMCYYALDNFINQLADDAFEEQGIFISPYLRNSWRDLCKSYLREAKWYHSQYIPSMEEYMD
NAWISISAPVILVHAYFLVANPVNKEALHYLENNYHDIIRCSALILRLANDLGTSSDELKRGDVPKSIQC
YMNETQASEEEARQYIRLLISQTWKKLNEAHWLAADPFPKIFVTCAMNLARMAQCMYQHGDGHGGNNSTT
KNHIMALLFESVPLGHKHSSAEKEDHSMVNYREKFMI
>SlTPS37(M) gi|348659063|gb|AEP82769.1|[Solanum lycopersicum]
MANITKAFSPLPLYLCQIGSKRSSIKVSCRSSNRWNFQEDLLKKTSYLQTSYNRDGFNSTKFGLLVKDVK
YALRTQINNNNNLVLVDTLQRMGIEHHFQQEIQSILQKEYEQNTCFLKYQNHHDISLCFRLLRQEGYHVS
ADVFKKLKNNDDGTFGLNLNQDVNGLIGLYEASQLGVEGEYILDEIAKFSGDHLNACLANSDEARIIKET
LKYPYHKSLSRWKNKSFINNFKGINGWGKNTLKELANMDYFITKEIHQHELAQVFRWWKSLGLAEELKLL
RDQPLKWYTWPMAMLTDPKMSQERIELAKCISFVYVIDDIFDVYGTIEELTLFTQAVHRWELSAMMDLPE
YMRSLYKALYNTINSIGYNIYKIYGQNPTQNLQNTWAHLCSAFLIEAKWFACGMVPTTDEYLKNGLVSSG
VYVALIHLFYILGLGVSSMHLQDISLMSTSIAKILRLWDDLGSAKDENQEGKDGSYVEYYMKENKDSSME
LAREHVIKLIEDEWKQLNKEHFCLMSQSTRSFSKASLNSARMVSLMYSYDDKQSLPILQEYIKSMLDGNL
>SlTPS39(M) gi|984290497|ref|NP_001306121.1| [Solanum lycopersicum]
MEMTKVLISPSQYLSMHIISGNIIQNERSIQVSCKSSNKWAVQEDLLRATSTYNQDGFDSTKFGLLMKDV
KYALRTQINNNNNLVLVDTLQRMGIEHHFQQEIQSILQKEYEQNTCFLKYQNHHDISLCFRLLRQEGYHV
SADVFKKLKNNDDGTFGLNLNQDVNGLIGLYEASQLGVEGEYILDEIAKFSGDHLNACLVNSDEARIIKE
TLKYPYHKSLSRWKAKSFINNFKGINGWGKSTLQELANMDYSITKEIHQHELIQVSRWWSSLGLAEDLKL
LRDQPLKWYTWPMTMLTDPKMSQQRIELAKCISFVYVVDDIFDVYGTIEELTLFTQAVNRWELCVMKDLP
EYMRATYKALYDTINSIGYNIYKIYGQNPTQNLRNAWANLCNAFLKEAKWFASGELPTTDEYLKNGLVSS
GVHVVLVHMFYLLGFGLNNQNSIYLEDSSAMASSVATILRLWDDLGSAKDENQEGNDGSYIECYMKGQKN
ASIELAREYVVKLIEDEWKQLNKKHFNLMNGSLGSYSKASLNLARMVPLMYNYDDKQSLHVLQEYINTML
YDV
>SlTPS20(M) gi|485451272|gb|AGK82808.1| terpene synthase 20 [Solanum lycopersicum]
MIVGYRSTIITLSHPKLGNGKTISSNAIFQRSCRVRCSHSTTSSMNGFEDARDRIRESFGKLELSPSSYD
TAWVAMVPSRHSLNEPCFPQCLDWIIENQREDGSWGLNPTHPLLLKDSLSSTLACLLALTKWRVGDEQIK
RGLGFIETYGWAVDNKDQISPLGFEVIFSSMIKSAEKLDLNLPLNLHLVNLVKCKRDSTIKRNVEYMGEG
VGELCDWKEMIKLHQRQNGSLFDSPATTAAALIYHQHDQKCYQYLNSIFQQHKNWVPTMYPTKVHSLLCL
VDTLQNLGVHRHFKSEIKKALDEIYRLWQQKNEQIFSNVTHCAMAFRLLRMSYYDVSSDELAEFVDEEHF
FATNGKYKSHVEILELHKASQLAIDHEKDDILDKINNWTRAFMEQKLLNNGFIDRMSKKEVELALRKFYT
TSHLAENRRYIKSYEENNFKILKAAYRSPNINNKDLLAFSIHDFELCQAQHREELQQLKRWFEDYRLDQL
GLAERYIHASYLFGVTVIPEPELSDARLMYAKYVMLLTIVDDHFESFASKDECFNIIELVERWDDYASVG
YKSEKVKVFFSVFYKSIEELATIAEIKQGRSVKNHLINLWLELMKLMLMERVEWCSGKTIPSIEEYLYVT
SITFCAKLIPLSTQYFLGIKISKDLLESDEICGLWNCSGRVMRILNDLQDSKREQKEVSINLVTLLMKSM
SEEEAIMKIKEILEMNRRELLKMVLVQKKGSQLPQLCKDIFWRTSKWAHFTYSQTDGYRIAEEMKNHIDE
VFYKPLNH
>SlTPS41 gi|485451266|gb|AGK82802.1| [Solanum lycopersicum]
MLVITSNYRLSCHIHRLKSPNFLLTQQAEFKRHGSRNWLFQTEGLPPLSLNCAPNDASYFGNVSDLKSDH
SNKYEEKDIQIKNMLSSMGDGRSSVSPYDTAWVSFIEDTNTNINGTSKRPLFPSCLQWIIDNQLDDGSWG
EELVFCIYDRLLNTLACVVALTLWNTCLHKRNKGVMFIKENLRKLEGGEVVNMTSGFEFVFPSLLDKAQQ
LHIDNIPYDAPVFRDIYARREVKFTRFPKDLIHTIPTIVLFSLEGLRDLDWQRLLKLQMEDGSFLTSPSS
TAIVFMNTNDDKCFTFLQNAVQKFNGGVPCSYPADIQARLWAIDRLQRLGISYYFEEEIKDLLEYVFRYW
DKENGFFSARNSNICEVDTTCMAIRLLRLHGFDVSPDVLHKFKDGDEFFCLRGESNKSATVMFNLYRCSQ
ALFPGEIICEEAKNFTYNFLHQYLANNQSKDKWVIAKDIPGEIRYALEFQWYASLPRVESRLYIDQYGGA
DEIWISKTLYRMPDVSNNVYLEAAKLDYNRCQSQHRFEWLIMQEWFEKGNFQKFGISKKEVLVSFFLAAS
SIFEVEKSRQRLAWAKSCILCKMITSYINQEATTWNSFLMEFKNYRDMSIKKSNETKEIIVLNNLCQFLH
QLTKETYQDLGKDIHHQLHNVWEEWLEENNTTCQEAAVLLVQTINLSSGHMTHDEILSKYTNKVCHMLNE
FQNDQICNSSKARDIELHMQALVKLVFSNTSSNNINQGIEDTYFKVVKTFYYTAHVSEETINNHISKVLF
QKA
>SlTPS24(D) protein [Solanum lycopersicum]
MSATIIFPAASSSSSYLSVVKHQMIRDITIPSRRLGGGLSFTQHSSSTAACVVDATRGPDFALQCNETTKERIRKLF
HKVEFSVSSYDTAWVAMVPSPHSAKVPCFPECLHWVLHNQLEDGSWGLPHHQPLLLKDVLSSTLACVLALKRWGIGE
QLISNGLRFIELNFASATDEDQYSPIGFDVIFPGMLEYAQHLSLKLHLESGVFNELLHKRAIQLTRPYDSSSLELNA
YLAYVSEGIGELQDWKMVMKYQRKNGSLFNSPSTTAASLIHLHDSGCLDYLRGALKKFGNAVPTIYPINIHASLCMV
DDLKKLGICRHFSEEIQNVLDETYRCWLQGEDEIFTSAGTCSMAFRILRGYGYNVSSDPVAQFLEQEQYSGHLNDIH
TMLDLYQALEMIIATDKPVSMKLNSSSLQSLIQRLSDEFYPPNGLTKQIREQVDDVLKFPSHANIKRVANRRNIKHY
DVDNTRVLKTSYSSSNFGNKDFLTLAVEDFNLCQSIHRNELKQLERWLTQNRLDKLKFVRERSAYCYFSAAATIFQP
ELSDARMSWAKNGVLTTVIDDFFDVGGSMEELNNLILLFKKWDVDVSTDCCSERVGIIFSALHSTISEIGDKASKWQ
ARSVTRHITDIWLNLLNAMLREAEWAKDMSVPSLDKYMANGYVSFALGPIFLPALYFVGPKLPDDVVQHPEYHSLFE
LVSTCGRLLNDIRSFERESKDGKLNAVTLSVTHGNGRISEEAAIEGLSHRVEMQRKELLKLVLQREGSVVPNACKDL
FWEMSKVLHQFYIKDDGFSSMGMADTVNAIIHEPITLNYLGDSKLITDYN
>MtTPS11(S) Medtr5g073260.1 [Medicago truncatula]
MSSIANSDMHRNVADFQPSVWGDYFLRYASESMEHDQSIAAQIETLKNDVRKILDIKNIE
KSLATVHLIDSICRLGVSYHFEKEIEEVLQHIHKNYVQNGEIIIFENNLCSLAVLFRLLR
QQGLHVSPDVFNKFKDEDGNFSERIIGDVEGLLSLYEATQLMVHGEDILEEALAFTTTHL
QSIANQLSNSHAIQVKNSLRQALYKNLPRLEARNYIFIYEQDPSHDKNLLLLAKLDFNML
QRLHQKEFGKVCKWWKELSVRNKLPYARDRLTESCFWALAVYIEPQYSTTRIIMMKQIIT
MTVIDDTYDAYGTIGELELFTEAIERLDISCLDNLPDYMRFLYGIILDLYGQIEQEMRNN
GRVYALNYHIKEFKKYIQAYMTEARWLKNNYKPTLEEYIRISLESSGYVFMITTCYIGMG
DIATEDIFKWVSNDPKVINAAIIIGRLMDDIVSNEFEQEREHVTSFLECYMRQYNVSREA
AIQEGRNRIADAWKDMNKECFRPTEVPMPFLTRILNLSRFMDVVYKDKDNFTHPAGEMKT
FIKALLVEPVPL
>MtTPS14(M) Medtr2g065450.1 [Medicago truncatula]
MAFPILGTLPFSYTKNILPPLGKKYSSLATCNPNTFSIKTQCNASSKDAKDDSQTITRRS
ANSQPSIWTYDYIQSLTNLEVKHTKEFLMLKEKVRMMFNKMENEIDQLEFIDVLQRLGVA
YQFNNEIGKILDNIYNSQTSMLKNNLYATSLKFRLLRQHGYNISTDILCCFLDKHDSFKE
YHSFDVEGVLSLYESSFHSFEDETILDEARDFTSKCLKEYNMNQNSGTYTSLLINHALEL
PLHWRVPRWEAHWFINVYERKQNMSPILLEFAKIDFNIVQSNFQEELKYASRWWKITELD
EKLSFARNRLVENFVWSVGTSYEPDLEYYRKEMTKVNALITSIDDVYDVYGTLEELQLFT
KAIDRWDLSAMEFLPYYMKICFHALYNFVNEVAFETLKKSGHYITPYLKKTWADLCKAYL
IEAKWYHSGYTPTVEEYIENAWTSIGDPVILTHAYFLIPHSLKVEDLVRLEENPDIIKHS
SMILRLANDLGTYKRENDTGDSSKLIGCYMNETGASEVEAHEYVKSMIHAEWKKMNKEAH
SSSFSHSFIDIAINYGRVAMFMYQHGDGHTIQDTEMQNRIMSFIFRPIP
>MtTPS19(D) Medtr3g058160.1 [Medicago truncatula]
MIASALKKKNNSTTALCFEDTKERIKNIFKKVELSISSYDTAWVAMIPSSTSPHAPFFPQ
CLNWLLDNQLVDGSWGLPDRHPLLMNDSLLSTLACILALKQWNIAEDKINKGLEFIESNF
TSIIDDQQQHPIGFDILFPSLIEYAHSLGINIAIRSTTLEAIIQKRDRELKRGFECNSEG
WKAYLAYVSEGMLNSMDFNTIIKYQRKNGSLFNSPATTAAVFQHSNNADCLSYLQSVLQK
FGNAVPTVYPLDIYGRLYMIDSLERLGIDRHFEKEIQSVLDETYRYWLQEEEDIFLDPTT
CAMAFRILRLNGYDVSSDPFYQYSEDKFANSLKGYLKDVSAVLELYKASQVIIHPDESVL
FKQSSWTRHFLEQDSSTYQLYADKLRIYVDNEVNEVLNFPQHKNLERMLNRRSVEHYNAN
ETRILKTSYRSCNLASKEILKLAVGDFNLCQSIHNQELKQLEGWIVENRLDKLKFARQKQ
AYCYFIGAATLFSPELSDSRLALAKSTVLVTVVDDFFDVGSSEEEQLNIIQLFKIWDVDV
DTVCCSEAVKIIFSAMRSTICEFGEKSVKRQGRNVTENLIKIWSNMIQSMFIEAEWSRSK
TIPTIDVYMENACETFGLEPLILTALYLLGPKLSDDVATNKELNYILKTTSICGRLLNDI
QTFKREFEQGKLNAVTLHMVHGNGVVTVEDAIDKLKSVVEENRMELLRLVLQEKGSLVPR
PCKDVFWKMMKASYLFYDENDKFTLNEMYSTVNAVIKDPIFLNELLGDSKKHTLSKALVV
>MtTPS18(S) Medtr2g012900.1 [Medicago truncatula]
MELPLSCIERRVRKIKKNIFSSNFDLYNFVCPSTYDTAWLAMIPHSKYPSQPMFNNYLDW
LLNNQKPQGYWGESDTIECLPPTIVSMVALIKWNTGKSMVDKGRSFIHANADKLLNEVKD
DCPRWLAIVLPAMIELADEIMGLDVLFTKSSRDTMSYIANRRKSFLNKEEVVGDFDWYPP
LMSYLEALPPSYVNEKDICKNLSADGSLFQSPSATAKAFMAYGTQECLDCLQSLAQRCPK
AVPQAYPMDEDLIKLCIVNQLQKLGLGEYFMGEIEILLTKVYRNYSKEQNSRVQPLNMNA
LQLQKDSLAFELLRTHGFKVSPLRFCWFLNHDEIRAKVEKDYEHFSSAMLHVFRASNLMF
SGEYELKEARTFSRKLLEQIVSTVYYTFSNDVYNNKSLFQIEHELSFPWFARLNHLEHRM
WIEEREVNALWKGKMSYNRVSYLYNDELLQLATLNFELKQLLYKNELKELKSWAENYEIS
NMGFGREKTSYCYFAIAAALTSLPYDSYVRMFLAKSAIIITVADDFFDSIGSLNELQILT
DAVQRWDTRGLSSHSKVIFDALDNLVSEASRNYLQQEGTSDDISRSLKDLWYEVFLSWLI
EAKWSRNGHKPSLDCYLKTGMTSACPHVLVLPSSCFLKPSLPTKTLKLTAYENITKLLMI
ICRLLNDVVSYQKEKEEGKLNSVLINMMENPEFNIEDSINFVREIVEKKKKELLELVLID
GLCDLPKPSKQLHLACLKVFEMFYNSKNRFDSNTDLVEDINKAIYLPLGRTTKCFSPQTF
PKKKHTISIIHNNFPFKHNSKIGFTRMRFMTPKVGLGFI
>MtTPS22(S) Medtr3g052120.1 [Medicago truncatula]
MDAIYVKQALMCKQVHKKLVTSEDPTENFHLIDIIQRLGIEHYFVEEIKVALEKQFLILS
SNPIDFVSSHELYEVALAFRLLRQGGYYVNAELFDCLKCSKKSLRVKYGEDVKGLIALYE
ASQLSIEGEDGLNDLGYLSCELLQAWLPRHQDHIQAIYVSNTLQYPIHYGLSRFMDKSIF
INDLKAKNKWICLDELAKMNSSIVKFMNKNESVEVFKWWEDLGLAKEMKFAGYNPLKWYM
WPMACFTDPCFSNERVELTKPISLVYIIDDIFDVHGTLDQLTLFTEAVNRWEMDGAENLP
NFMKVSLSSLYKVTNNFAEMVYKKHGFNPIDTLKISWVRLLNAFLKEAHWLNSGILPTTE
EYLNNGIVSTGVHVVLIHAFFLMDHAKGITKETLSILDEEFPNIIYSVAKILRLSDDLEG
VKSGDQNGLDGSYLNCYMSEHQDISCEDVQRHVAEMILNEWKCLNQEILNPYVFPSSFTN
FCLNAARMVPLMYHYKSNPSLSSLKEHVKSLIKSC
>VvTPS01(S) tr|E5GAF3|E5GAF3_VITVI (E)-beta-caryophyllene synthase OS=Vitis vinifera PE=2 SV=1 [Vitis vinifera]
MSIQVSTCPLVQIPKPEHRPMAEFHPSIWGDQFIAYTPEDEDTRACKEKQVEDLKAEVRR
ELMAAAGNPSQLLNFIDAVQRLGVAYHFEREIEESLQHIYDRFHDADDTEDDLYNIALQF
RLLRQQGYNISCGIFNKFKDEKGSFKEDLISNIQGMLGLYEAAHLRVHGEDILEEALAFT
TTHLKATVESLGYPLAEQVAHALKHPIRKGLERLEARWYISLYQDEASHDKTLLKLAKLD
FNLVQSLHKEELSNLARWWKELDFATKLPFARDRFVEGYFWTLGVYFEPQYSRARRILTK
LFSMASIIDDIYDAYGTLEELQPFTEAIERWDIKSIDHLPEYMKLFYVTLLDLYKEIDQE
LEKYGNQYRVYYAKEVLKSQVRAYFAEAKWSHEGYIPTIEEYMLVALVTSGSCILATWSF
IGMGEIMTKEAFDWVISDPKIITASTVIFRLMDDITTHKFEQKRGHVASGIECYMKQYGV
SEEQVYSEFHKQVENAWLGINQECLKPTAVPMPLLTRVVNLSRVMDVIYKEGDGYTHVGK
VMKDNIGSVLIDPIV
>VvTPS45(M) tr|E5GAG2|E5GAG2_VITVI (+)-alpha-phellandrene synthase OS=Vitis vinifera PE=2 SV=1 [Vitis vinifera]
MALLTLSSNPFFTFTRLQPASRFCRGKSQGVCISGPVQCTGGAKTSSQTAVIVRRTASYQ
PSIWDHDYIRSLTSDYVGETYTRQLEKLKGDVKIMLGQVGEPLHQLELIDTLQRLGIHYH
FGEEIKRILHSIYNNYNRNDTWKNGDLYATALEFRLLRQHGYHVPQDVFHIFINKMGTVK
PWLNEDIKGILCLYEASYLSVEGENILEEARDFTRNFLEEYLERTVDQNDLTAIINHAME
LPLHWRMLRLEARWFIDVYERSQGMNPILLELAKLDYNMVQATYQEDLKHASMWWRSTRL
PEKSSFARDRLVENFLWAVGFIFEPQFGYCRRMLTKLISLITTIDDVYDVYGTLDELELF
TDAVDRWDTNAMEQLPQYMKICFLALYNFTNETAYDVLKEHDLNIISYLRNAWADITKSQ
LVEAKWYHEGYKPSLQEYINNAWISVSGPLTLVHAYFFITNPMTEEALGCLERFRDIIRW
SSTIFRLSDDLGTSSDELKRGDVPKSIQCYMYETSASEDDARKYIGFLIDETWKKMNEER
NLNSPFSQTFIGMAMDIPRMAQCIYLYRDGYGVQDRETKDHVKTLFIEPISLI
>VvTPS54(M) tr|E5GAH1|E5GAH1_VITVI (3S)-linalool/(E)-nerolidol synthase OS=Vitis vinifera PE=2 SV=1 [Vitis vinifera]
MACSCGFYAWSIPAVGPNKFREIGKXNFTRIVPMPDTHKWSIAHDHTLVSIPLKKDNHSP
ELGSFTDEFYNEHAQKLKEVKHVFSKLGEDAMESMMMIDAIQRLGIDHHFEEEIEAVLQK
QYMKSSIHGDCDEDLYEVALRFRLLRQEGYTXPADVLNNFKNKEGKFKQNLREDIRGLMG
LYEASQLSIGEDILEEAGNFSSLLLNACLQHLDXHQAAVVKNTLEHPHHKSXARFMTKNF
LTDFQXTNGWINALQELAKIDFNMVKSVHQKEMLQISKWWKDLGLTEELKFARDQPLKXY
MWPMAIIPDPRLSEQRIELTKPISLIYIIDDIFDVGGTLDELTLFTEAVNRWDLSAFKEL
PEYMKMCFKXLDDITNEISTKVHKEHKWNPVGSLRKAWASLCNAFLVEAKWFASGHVPKA
EEYLKNGAVSSGVHVVLVHLFFLLGHGITKENVDLVDDFPGIISSTATILRLWDDLGSAK
DENQDGHDGSYVECYLKEHRGSSVENARQIVAHMISDMWKRLNKECLSPNPFSTSFTKGS
LNIARMVPLMYSYDDQQCLPGLEEHMKSLLLENLPYRNTQKINE
>Pglinalool-synthase(M) gi|325929994|gb|ADZ45500.1| (-)-linalool synthase [Picea glauca]
MAFVSIAPLASRCCVHKSFVSSREVKPLCRTIPTLGRCRRGKTVTPSISMCWTATVLDDGVQRRIANHHS
NLWDDSFIQSLSTPYGETSYLERADKLIGEVKEIINSISVEDGELITPLNDLIQRLSIVDIIERLGIDRH
FKNEIKSALDYVYSYWNEKGIGCGRECVITHLNSTALGLRTLRLHGYPVSSDVLEQFKDQNGQFACSAIQ
TEGEIKSVLNLFRASLIAFPGEKVMEEAEIFSTIYLKEALLTIPVCSLSREIAYVLEHGWHTNLPRLEAR
NYIDVFGQDPIYGTPNIKMTQKLLEIAKLEFNIFHSLQQKELKHLSRWWKDSVFSQLAFPRHRHVEYYTL
ASCIDIDPQHSSFRLGFAKISHLGTVLDDIYDTFGTMDELELFTAAVKRWHPSATKWLPEYMKGVYMMLY
ETVNEMAREADKSQGRDTLNYARQAWEAYIDSYMKEAKWISSGFLPTFEEYLDNGKVSFGYRIGTLQPIL
TLGTPFPHHILQEIDFPSSLNDLACSILRLKGDILTYQAERSRGEKSSCISCYMKDNPGSTEEDAVAYIN
GMVNKSLKELNWEFLRPDSNAPITSKKHAFDILRAFYHLYKHRDGFSVARNEIRNLVKTTVIEPVPL
>Pg1,8-Cineole-synthase(M) gi|831047422|gb|JAI17753.1| terpene synthase, 1,8-Cineole synthase [Picea glauca]
MALVCGAPLASRSCLNKSLISSTHELKPLRRTILPTLRWKSATPSINMCLTTSNSVDAVQRRIANHHSNL
WDDDFIQSLSTPYEAPSYRERAERLIGEVKEMFESMGPNNDLLQRLSMVESVERLGIDRHFKNEIKSALD
YVYSHWNEKGIGCGRDSVVSDLNSTALALRTLRLHGYPVSSDVLEHFKDQKGRFACSSIKTEGEIRSLLN
LFRASLVAFPNEKVMEEAEIFSTTYLKEAVQKIPVSSLSRQIEYNMEYGWHTNLPRLEARNYMGDMIHVM
PYMNAEKLLELAKLEFNIFHSLQERELKHLSRWWKDSGFSQLTFVRHRHVEYYTLASCIDIDPKHSAFRL
GFAKMCHLITVLDDIYDTFGTMDELKLFTAAIKRWDPSATEWLPEYMKGVYMVVYETVNEMAGEAKKSQG
RDTINYARQAWEAYIDSYMKEAEWISSGCLPTFEEYYENGKVSFGYQISVLQPILTLDVPLPHHILQEII
FPSRFNGLASGILRLKGDTRCYQADRARGEEASCISCYMNDNPGATEEDALNHIHAMVNELMKEFNWELL
KPDNNVPVSSKKHAFDITRAVHHGYKYRDGYSVANNEIKNLVITTVLEPVPL
>Pga-Humulene-synthase(S) gi|830263768|gb|JAI17603.1| terpene synthase, alpha-Humulene synthase [Picea glauca]
MAQISESAAIPRRTANHHGNVWDDDLILSLDSPYGAPAYYERLAKLIEEMKHLLLREMEDSNHDLIRRLQ
IVDTLECLGIDRHFQHEIKTAALHYVYRCWNEKGIGMGSSDSGSKDLDATALGLRALRLHRYNVSSGVLE
NFQDENGKFFCNLTGDKRVRSMLSLLRASEISFPGEKVMQEAKAFTREYLTQVLAGSGDVTDVDQSLLRE
VKYALEFPWYCSAPRWEARSFIEIYGQNQSWLKSNINQKVLELAKLDFNILQCTHQKEIQCITRWWRDSE
IAQLNFYRRRHVELYFWAVTCIFEPEFSPSRIAFAKITTVGAVLDDLYDTHGTLDELKTITEAVRRWDLS
LIDDLPNNIKIACQFFFNTANELAVEVVKKQGRDMTALLKATWQRYVESYLQEAEWIETRHAPSFNEYIK
NALVSSGMCIVNLIPLLLLGQLLANNIVEQILSPSKIQELSELTIRLIDDIRDFEDEKERGEIASIVECY
MKDNPDSTLENALNHIKGILHVSLEELNWEFMKDDSVPLCCKKFTFNIVRGLQFLYKYGDGISISNKEVK
DQIFKILVDQVPIED
>AgGamma-humulene-synthase(S) sp|O64405|TPSD5_ABIGR Gamma-humulene synthase OS=Abies grandis GN=ag5 PE=1 SV=1
MAQISESVSPSTDLKSTESSITSNRHGNMWEDDRIQSLNSPYGAPAYQERSEKLIEEIKL
LFLSDMDDSCNDSDRDLIKRLEIVDTVECLGIDRHFQPEIKLALDYVYRCWNERGIGEGS
RDSLKKDLNATALGFRALRLHRYNVSSGVLENFRDDNGQFFCGSTVEEEGAEAYNKHVRC
MLSLSRASNILFPGEKVMEEAKAFTTNYLKKVLAGREATHVDESLLGEVKYALEFPWHCS
VQRWEARSFIEIFGQIDSELKSNLSKKMLELAKLDFNILQCTHQKELQIISRWFADSSIA
SLNFYRKCYVEFYFWMAAAISEPEFSGSRVAFTKIAILMTMLDDLYDTHGTLDQLKIFTE
GVRRWDVSLVEGLPDFMKIAFEFWLKTSNELIAEAVKAQGQDMAAYIRKNAWERYLEAYL
QDAEWIATGHVPTFDEYLNNGTPNTGMCVLNLIPLLLMGEHLPIDILEQIFLPSRFHHLI
ELASRLVDDARDFQAEKDHGDLSCIECYLKDHPESTVEDALNHVNGLLGNCLLEMNWKFL
KKQDSVPLSCKKYSFHVLARSIQFMYNQGDGFSISNKVIKDQVQKVLIVPVPI
>Ag(4S)-limonene-synthase(M) sp|O22340|TPSDA_ABIGR Limonene synthase, chloroplastic OS=Abies grandis GN=ag10 PE=1 SV=1
MALLSIVSLQVPKSCGLKSLISSSNVQKALCISTAVPTLRMRRRQKALVINMKLTTVSHR
DDNGGGVLQRRIADHHPNLWEDDFIQSLSSPYGGSSYSERAETVVEEVKEMFNSIPNNRE
LFGSQNDLLTRLWMVDSIERLGIDRHFQNEIRVALDYVYSYWKEKEGIGCGRDSTFPDLN
STALALRTLRLHGYNVSSDVLEYFKDEKGHFACPAILTEGQITRSVLNLYRASLVAFPGE
KVMEEAEIFSASYLKKVLQKIPVSNLSGEIEYVLEYGWHTNLPRLEARNYIEVYEQSGYE
SLNEMPYMNMKKLLQLAKLEFNIFHSLQLRELQSISRWWKESGSSQLTFTRHRHVEYYTM
ASCISMLPKHSAFRMEFVKVCHLVTVLDDIYDTFGTMNELQLFTDAIKRWDLSTTRWLPE
YMKGVYMDLYQCINEMVEEAEKTQGRDMLNYIQNAWEALFDTFMQEAKWISSSYLPTFEE
YLKNAKVSSGSRIATLQPILTLDVPLPDYILQEIDYPSRFNELASSILRLRGDTRCYKAD
RARGEEASAISCYMKDHPGSIEEDALNHINAMISDAIRELNWELLRPDSKSPISSKKHAF
DITRAFHHVYKYRDGYTVSNNETKNLVMKTVLEPLAL
>CbS-linalool-synthase(M) Q96376|LIS_CLABR OS=Clarkia breweri GN=LIS PE=2 SV=1
MQLITNFSSSSSELQFLVDKVKRESLSSSSSNTQNLFLSTSPYDTAWLALIPHPHHHHHH
GRPMFEKCLQWILHNQTPQGFWAAAGDNISDTDDDVTLDCLLSTLACLVALKRWQLAPDM
IHKGLEFVNRNTERLVMKQKPSDVPRWFTIMFPAMLELAGASSLRVDFSENLNRILVELS
QNRDDILTREEVDEKKQYSPLLLFLEALPAQSYDNDVLKQIIDKNLSNDGSLLQSPSATA
RAYMITGNTRCLSYLHSLTNSCSNGGVPSFYPVDDDLHDLVMVNQLTRSGLTEHLIPEID
HLLLKVQKNYKYKKASPKSLYSIAAELYRDSLAFWLLRVNNHWVSPSIFCWFLDDDEIRD
HIETNYEEFAAVLLNVYRATDLMFSGEVQLVEARSFATKNLEKILATGNIHKTNADISSS
LHKMIEHELRVPWTARMDHVENRIWIEEIASSALWFGKSSYLRLSCFHKMSLQQLAVKNY
TLRQLVYRDELAEVERWSKERGLCDMGFCREKTGYCYYAFAASTCLPWSSDVRLVLTKAA
VVITVADDFFDVEGSMVDLEKLTDAVRRWDAEGLGSHSKTIFEALDDLVNEVRLKCFQQN
GQDIKNNLQQLWYETFHSWLMEAKWGKGLTSKPSVDVYLGNAMTSIAAHTMVLTASCLLG
PGFPVHQLWSQRRHQDITSLLMVLTRLLNDIQSYLKEEDEGKINYVWMYMIENNQASIDD
SVRHVQTIINVKKQEFIQRVLSDQHCNLPKSFKQLHFSCLKVFNMFFNSSNIFDTDTDLL
LDIHEAFVSPPQVPKFKPHIKPPHQLPATLQPPHQPQQIMVNKKKVEMVYKSYHHPFKVF
TLQKKQSSGHGTMNPRASILAGPNIKLCFS
>CsCopalyl-diphosphate(D) tr|Q9MAX2|Q9MAX2_9ROSI OS=Croton sublyratus GN=cps PE=2 SV=1
MSSQAFSLLSSLPSSSFSSTRPRLFLGVWYELQGQRISFNLRPRCTDLSITYTNEYVHGE
MAVINPPEDDTEEQVPKVTNSICVKFNNKEKKSYIYDYEYNLILKLLIKVAISKEIMRSV
ERIKKMLKSMEDGEINISAYDTAWVRLVKDVNGSGEPQFPSALQWISNNQLPDGSWGDAL
VFNAHDRILSTLACVVTLKSWNLHPHKVAKGLKFFKENLSKLEEENEEHMSIGFEVVFPS
LLELARKLDIDVPDDSHVLQQICECRNTKLKKIPKDIMHKMPTSLLHSLEGMPDLEWEKL
LKLQFDNGSFLFSPSSTAYAFMQTQDDKCLIYLNRIVQRFNGGVPNVYPVDLFEHTWAAD
RLQRLGISRLFEQELKECMNYVARYWREDGMCWARNSNVRDVDDSSMGFRMLRLYGHNVS
ADVFKKFKKDDTWVCMPGQSTQAITGMYNLFRASQVLFPGEMILEEAREFCYDFLREKQS
ANAVVDKWIISKDLPGEVAYALDVPWFASLPTVEARFYIEQYGGDDDVWIGKVLYRMPFV
NNNEYLELAKFDYNSCQALHRAEWDNFQKWYDECNLGDFGVSKRELLLAYYISAASIFEP
EKSKERLAWAKTSILLQTIDAYFHTNNSIEERKDFVHQFNMELLLPHLEWNRQENGREDK
AGTCRNYTWNLKRCPLDALVAHGTDISHSLRHAWEIGLTNWEKDGDKHRGKAELIVKTIN
LTTGPWVSEELLNCNSKYEKLFQLSNYLYHQLGHFNKNKVDDKKKYTTPEIESSMQELAQ
LVLQNSSDGLDSNIKQTFFTVVKSIYYTTVCDLGTTNYHMSKVLFERVY
>CsEnt-kaurene-synthase(D) tr|Q9FRX5|Q9FRX5_CUCSA OS=Cucumis sativus GN=CsKS1 PE=2 SV=1
MNLSRPTNLGCFTASSSASLFPGLDVGTKTKTGALRFEETKERIKKLFKNVELSISAYDT
AWVAMVPSPNSLNKPLFPECINWVLDHQNPDGSWGILHDHQLVMKATLLSTLACVLTLKR
WDIGDDHMSKALSFIKSNIASATDENQRSPVGFDIIFPGMIEYAKDLNLNLPLASMNVDA
LVQKKELELRSCCSNSEGGKAYLAYVSEGIGKLQDWEMVMRYQRKNGSLFSSPSTTAVAF
MHRNDDGCFNYLRSVLQKFHSSVPAIYPLDIYARLHMVDSLQKLGIDGHFKDEIRSVLDE
TYSCWMQGEENIFLDASTCAMAFRMLRVEGYDVSSDQLTQFSEGLFSNCLGGHLKDFSAS
LELFKASQIIIYPDEFILENINSWTSRFLNHGLSSGSVHSDRTERLVKQEAVNAFEFPYN
STLERLSNKRALESYSGDIVRISKTAYACLNFGHQDFLELAVEDFNTLQGIHRKELKELE
KWVIENKLDKLKFARQKLAYCYFSAAATLTSPELCDARLSWAKNGVLTTVVDDFFDVGGS
EEELVNLIQLVEKWDASGETGYCSKEVEIIFLALHSTICEIGKKALPWQGRSVMRNVIDI
WLALLESMRKEAEWLKNKVVPSLDEYMENGYVSFALGPIVLPTLYFVGPKLPEEIVGNCE
YKKLFKLMSTSGRLLNDTRTFDRESSEGKLNALSLYMISAGGKLTKEEATEAMKGDVDRT
RRELLRLVLQENSTIPRACKDLFWKMSCVVHLFYRKDDGFTSHELMNSAKALFEQPMVLD
ELLNK
>CmDiphosphate-synthase(D) tr|Q9ZTN8|Q9ZTN8_CUCMA OS=Cucurbita maxima PE=2 SV=1
MKALSLSRPFPCSSDATKLSSRPPPPPPVGSCSFKVESIRSSRIIKCNAISKPPTQEYSD
VLQSGVPVIKWQQFVEDDIESETTAHVLISKEIEERVNRIKSMLSSMDDGDISISAYDTA
WVALIPRVLDGVKTPLFPSSLEWIAQNQLPDGSWGDSGIFSAHDRILSTLACVLALNSWK
LHPDKSEKGMVFLNKNISKLEDENAEHMLIGFEVAFPSLMEFAKRLNLQVPTDSPVLQEI
NHRRSIKLTRIPKEIMHKVPTTLLHSLEGMEGMEGLDWGMLLKLQAPDGSFLKSPASTAF
AFMKTNNSNCFKYLESVVSRFNGGVPNVYPVDLFEHIWAVDRLQRLGVSRFFHPEIVESV
DYLRRHWTDKGICWARDVEFYDIDDTAMGFKLLRLFGHEVSAEVFKNFEKDGEFVCIAGQ
STQAVTGMFNLYRASDQVMFPGEKILEDAKQFSYKFLREKQAADELLDKWIITKDLPGEV
GYALDVPWFASLPRVETRYFIEQYGGENDIWIGKTLYRMFKVNNDTYLELAKLDYNKCQL
LHQNEWVDIQKWYTENNLRDYGMRRTSLLFSYFGAACSIFEPERAKERLAWTKTAALVGA
IESHFKDANADQRRAFIQQFINFDAIDQAYDTNAWRAGNVQQKGGGQGLVGILLRTLTSI
SLDILVSHGFDITHHLHQAWEKWLFKWQEDGDVHKEEAELLVGTIILNSGCSTLEDLLSN
PQYQKLSYLTNKVCHQLGHFKKHKVTNGGIYKEKTENKMPPEIEEDMRKLLQMVIQNSSD
GNDIDSPIKNTFLTVAKSSYYAAYFDPWTINYHIAKVLFERVF
>CmEnt-kaur-16-ene-synthase(D) sp|Q39548|KSB_CUCMA OS=Cucurbita maxima PE=1 SV=1
MYLSRPTGVARFAASSSSSSSASLFPGVDVDTTTKTGALHFEETKERIKKLFDKVELSVS
AYDTAWVAMVPSPNSLNQPLFPECINWVLDSQHADGSWGLLHNDQLLMKANLLSTLACVL
TLKRWNIGHDHMSKALDFIKSNIASATDENQRSPVGFDIIFPGMIEYAKDLNLNLPLAPT
NVDALVRKKELELRSCRSNSEGGKAYLAYVSEGIGKLQDWDMVMQYQRKNGSLFNSPSTT
AAAFMHRNDDGCFDYLRSLLQKFDGSVPTIYPLDIYARLHMVDSLQKFGIARHFKEEIRS
VLDETYRCWMQGEENIFLDASTCAMAFRMLRVEGYDVSSDQLTQFSEDIFPNCLGGYLKD
FGASLELYKASQIITHPDESVLENINSWTSRFLKHGLSSDSVWSDRTDSVVKQEAVNALE
FPYNATLERLISKRAMESYSGDIVRISKSPYACLNFGHQDFLELAVEDFNTLQRIHLKEL
EELQRWVVENKLDELKFFRLHLGYCYFAAAATLTDPELHDARIAWAQNGVLTTVVDDFYD
GGGSEEELDNLIELVEKWDPDGEVGYCSKDVEIVFLALHSTVCEIGRRALVWQGRSVMRN
VIDGWLALLKVMRKEAEWSTNKVVPSMGEYMEQAHVSFALGPIILPMLFFVGPKLSEEMI
GSCEYQKLYKLMSTAGRLKNDIRSYDRECKEGKLNILSLWMIDGGGNVTKEEAIEAIKGD
FERAIRELLGLVLQENTTIPRACKDLFWKLMSIVNLFYMEDDGYTSNRLMNTVKAMFEQP
MDLDALLNK
>Sh(E,E)-germacrene-B-synthase(S) sp|Q9FQ27|TPSGB_SOLHA OS=Solanum habrochaites GN=SSTLH1 PE=1 SV=1
MAASSANKSRPLANFHPTVWGYHFLSYTHEITNQEKVEVDEYKETIRKMLVEAPEGSEQK
LVLIDAMQRLGVAYHFHNEIETSIQNIFDAPKQNNNLHIVSLRFRLVRQQGHYMSSDVFK
QFTNQDGKFKETLTNDVQGLLSLYEASYLRVRDEEILEEALAFTTTHLKSIVSTMSNNNN
SLKVEVSEALTQPIRMTLPRMEARRYISIYENNDAHNHLLLKFAKLDFNMLQKLHQRELS
DLTRWWKDLDFANKYPYARDRLVECYFWILGVYFEPKYSRARKMMTKVLKMTSIIDDTFD
AYATFDELEPFNDAIQRWDANAIDSIPPYMRPAYQAFLDIYSEMEQVLSKKGKLDRVYYA
KNEMKKLVRAYFKETQWLNDCDHIPKYEEHMENSLVSGGYMMIPTTCLVGMEEFISIETF
EWLMNDPLIVRASSLIARAMNDIVGHEVEQERGHVASLIECYMKDYGASKQEAYAKFKKD
VTNAWKDINKEFFRPTEVPMFVLERVLNLTRAAEPLYKEKDAYTNAKGKLKNMINSILIE
SVKI
>MpBeta-farnesene-synthase(S) sp|O48935|TPSBF_MENPI OS=Mentha piperita PE=1 SV=1
MATNGVVISCLREVRPPMTKHAPSMWTDTFSNFSLDDKEQQKCSETIEALKQEARGMLMA
ATTPLQQMTLIDTLERLGLSFHFETEIEYKIELINAAEDDGFDLFATALRFRLLRQHQRH
VSCDVFDKFIDKDGKFEESLSNNVEGLLSLYEAAHVGFREERILQEAVNFTRHHLEGAEL
DQSPLLIREKVKRALEHPLHRDFPIVYARLFISIYEKDDSRDELLLKLSKVNFKFMQNLY
KEELSQLSRWWNTWNLKSKLPYARDRVVEAYVWGVGYHYEPQYSYVRMGLAKGVLICGIM
DDTYDNYATLNEAQLFTQVLDKWDRDEAERLPEYMKIVYRFILSIYENYERDAAKLGKSF
AAPYFKETVKQLARAFNEEQKWVMERQLPSFQDYVKNSEKTSCIYTMFASIIPGLKSVTQ
ETIDWIKSEPTLATSTAMIGRYWNDTSSQLRESKGGEMLTALDFHMKEYGLTKEEAASKF
EGLVEETWKDINKEFIATTNYNVGREIAITFLNYARICEASYSKTDGDAYSDPNVAKANV
VALFVDAIVF
>MlLimonene-synthase(M) tr|Q9SW76|Q9SW76_MENLO OS=Mentha longifolia PE=2 SV=1
MALKVFSVATQMAIPSKLTRCLQPSHLKSSPKLLSSTNSSSRSRLRVYCSSSQLTTERRS
GNYNPSRWDVEFIQSLHSDYEEDKHAIRASELVTLVKMELEKETDHIRQLELIDDLQRMG
LSDHFQNEFKEILSSIYLDHHYYKNPFPKEERDLYSTSLAFRLLREHGFQVAQEVFDSFK
NEEGEFKESLSDDTRGLLQLYEASFLLTEGETTLESAREFATKFLEERVNEGGVDGDLLT
RIAYSLDIPLHWRIKRPNAPAWIEWYRKRPDMNPVVLELAILDLNIVQAQFQEELKESFR
WWRNTGFVEKLPFARDRLVECYFWNTGIIEPRQHASARIMMGKVNALITVIDDIYDVYGT
LEELEQFTDLIRRWDINSIDQLPDYMQLCFLALNNFVDDTSYDVMKEKGVNVIPYLRQSW
VDLADKYMVEARWFYGGHKPSLEEYLENSWQSISGPCMLTHIFFRVTDSFTKETVDSLYK
YHDLVRWSSFVLRLADDLGTSVEEVSRGDVPKSLQCYMSDYNASEAEARKHVKWLIAEVW
KKMNAERVSKDSPFGKDFIGCAADLGRMAQLMYHNGDGHGTQHPIIHQQMTRTLFEPFA

## Sheet: Table S8
Supplemental Table S8. Differentially emitted volatile terpenoid metabolites in the blends of two Capsicum anuum genotypes that were infested with spider-mites, treated with jasmonic acid or mock-treated (non-infested). Data show log10 values of the peak area/gram fresh weight-1 and is the mean ± SE of five replicates. RI, calculated retention index. Significance relative to non-infested tested w…
	Compound ID	RI		Genotype 8				Genotype 29
				non-infested	MeJA	Spider mites		non-infested	MeJA	Spider mites
1	α-Pinene	933		4.03 ± 0.43	4.30 ± 0.09	5.51 ± 0.13 *		3.65 ± 0.05	3.99 ± 0.11 *	5.58 ± 0.03 ***
2	β-Pinene	976		4.62 ± 0.29	4.96 ± 0.22	5.41 ± 0.11 *		5.12 ± 0.32	4.81± 0.23	5.74 ± 0.11
3	3-carene	1006		4.20 ± 0.22	3.81 ± 0.15	5.05 ± 0.13 *		4.02 ± 0.16	3.76 ± 0.01	5.25 ± 0.69
4	Monoterpene I	1015		3.04 ± 0.15	2.98 ± 0.08	4.42 ± 0.43		3.13 ± 0.03	3.40 ± 0.14	4.11 ± 0.35
5	Limonene	1024		3.99 ± 0.51	2.90 ± 0.03	4.59 ± 0.11		4.23 ± 0.08	4.40 ± 0.02 *	4.90 ± 0.09 **
6	(Z)-β-Ocimene	1037		4.58 ± 0.07	4.67 ± 0.03	5.24 ± 0.15 *		4.74 ± 0.04	4.66 ± 0.05	5.14 ± 0.04 **
7	(E)-β-Ocimene	1045		4.74 ± 0.02	5.17 ± 0.06 **	4.74 ± 0.08		4.91 ± 0.06	5.16 ± 0.06 *	4.71 ± 0.19
8	γ-Terpinene	1056		3.97 ± 0.38	3.65 ± 0.05	3.80 ± 0.13		4.23 ± 0.08	4.00 ± 0.00 *	3.89 ± 0.07 *
9	Linalool	1094		4.63 ± 0.06	4.10 ± 0.22 *	4.59 ± 0.22		4.61 ± 0.04	4.11 ± 0.10 **	4.76 ± 0.17
10	(E)-DMNT	1118		2.81 ± 0.32	2.64 ± 0.16	4.81 ± 0.47		2.60 ± 0.07	2.81 ± 0.05 *	4.93 ± 0.26 *
11	(E)-β-Ocimene epoxide	1132		4.14 ± 0.40	4.09 ± 0.10	5.45 ± 0.07 **		3.76 ± 0.08	3.87 ± 0.12	5.45 ± 0.06 ***
12	Neo-allo-ocimene	1150		3.89 ± 0.34	3.89 ± 0.11	5.27 ± 0.18		3.60 ± 0.09	3.63 ± 0.14	5.05 ± 0.07 **
13	Monoterpene alcohol I	1195		3.55 ± 0.09	3.31 ± 0.27	3.55 ± 0.13		3.53 ± 0.12	3.57 ± 0.18	3.99 ± 0.34
14	3-Caren-2-one	1240		3.32 ± 0.06	3.26 ± 0.10	3.93 ± 0.31		3.97 ± 0.24	4.42 ± 0.23	5.74 ± 0.48
15	Geraniol	1250		4.43 ± 0.16	3.91 ± 0.14	4.48 ± 0.07		4.64 ± 0.03	4.38 ± 0.11 *	4.47 ± 0.06 *
16	α-Copaene	1372		3.42 ± 0.33	3.32 ± 0.13	4.52 ± 0.11 *		4.06 ± 0.04	3.89 ± 0.06 *	4.06 ± 0.26
17	β-cubebene	1389		4.68 ± 0.51	4.40 ± 0.22	6.70 ± 0.06 **		4.39 ± 0.22	4.80 ± 0.07 *	6.77 ± 0.06 ***
18	β-Longipinene	1401		4.12 ± 0.33	3.94 ± 0.15	5.18 ± 0.11 *		4.78 ± 0.29	4.34 ± 0.72	5.15 ± 0.16
19	(Z)-α-Bergamotene	1408		4.53 ± 0.42	4.42 ± 0.46	6.81 ± 0.19 *		4.15 ± 0.56	4.85 ± 0.04	6.65 ± 0.15 **
20	β-Caryophyllene	1419		3.76 ± 0.25	3.64 ± 0.03	6.73 ± 0.23		4.38 ± 0.13	3.71 ± 0.23*	6.32 ± 0.23
21	(E)-α-Bergamotene	1432		4.15 ± 0.23	4.20 ± 0.07	7.21 ± 0.12 *		3.80 ± 0.12	4.30 ± 0.07	6.33 ± 0.34
22	Aromandendrene	1439		3.40 ± 0.37	3.06 ± 0.21	5.51 ± 0.08**		3.54 ± 0.18	3.69 ± 0.24	5.52 ±0.07 **
23	γ-Muurolene	1474		3.35 ± 0.16	3.12 ± 0.14	3.70 ± 0.27		3.50 ± 0.02	3.35 ± 0.15	3.81 ± 0.02 ***
24	γ-Himachalene	1481		4.73 ± 0.50	3.92 ± 0.38	6.36 ± 0.20		3.63 ± 0.04	3.48 ± 0.01 **	5.69 ±0.28
25	β-Selinene	1487		3.97 ± 0.43	2.94 ± 0.05	6.63 ± 0.09*		3.86 ± 0.21	3.45 ± 0.05	6.43 ±0.19 *
26	α-Selinene	1496		4.19 ± 0.86	2.82 ± 0.05	6.97 ± 0.09**		4.36 ± 0.30	4.19 ± 0.08	6.91 ±0.05 ***
27	Sesquiterpene I	1501		3.83 ± 0.45	3.48 ± 0.39	6.14 ± 0.03***		4.02 ± 0.25	4.46 ± 0.12	5.97 ±0.09 **
28	Germacrene A	1508		3.96 ± 0.44	2.49 ± 0.10	5.81 ± 0.06 **		3.61 ± 0.29	3.57 ± 0.10	5.54 ± 0.13 **
29	(Z)-Nerolidol	1533		2.48 ± 0.10	2.41 ± 0.20	4.93 ± 0.18*		2.64 ± 0.20	3.06 ± 0.59	5.39 ±0.12 *
30	(E)-Nerolidol	1564		4.01 ± 0.35	3.66 ± 0.40	5.88 ± 0.26		4.85 ± 0.13	4.43 ± 0.32	6.31 ±0.27 *
31	Caryophyllene oxide	1580		3.94 ± 0.19	4.14 ± 0.07	5.48 ± 0.08**		4.02 ± 0.08	4.12 ± 0.10	5.73 ±0.56
32	TMTT	1584		2.84 ± 0.12	2.75 ± 0.25	4.63 ± 0.06**		3.42 ± 0.46	3.99 ± 0.50	5.06 ± 0.07 **
33	Sesquiterpene lactone I	1688		3.21 ± 0.49	2.03 ± 0.08	1.92 ± 0.08		3.36 ± 0.27	3.52 ± 0.09	2.73 ± 0.72
34

## Sheet: Table S9
Supplementary Table S9: Identifications of compounds detected in heterologous expression assays
Relative retention			Mass spectrum detected @							Compound detected in						Library hit								Putative identification				Retention Index			Calculated Kovats retention index values were compared with Adams, 2011 to confirm identifications based on mass spectra. Hereto, RTs obtained from an alkane-mixture (Sigma, St. Louis) were analyzed under the same GC-MS conditions as were used for our samples. We then used the formula: RI(x) = 100 × ([logRT{x}-logRT{alkane on the left}]/[logRT{alkane on the right}-logRT{alkane on the left}] × [nu…
of detected compound				this relative retention time							(bars indicate GCMS area units X10^5)																	(Adams, 2011)
										Enzymes marked in RED are those identified to produce the compound(s) indicated
	933										E.coli assays		Nicotiana benthamiana											α-pinene				932
													infiltrations
										Empty vector	10		nd	(nd=not detected)
										CaTPS6	12		nd
										CaTPS18	9		nd
										CaTPS37	10		nd
										CaTPS39	13		nd
										CaTPS76	11		nd
										CaTPS63	10		nd
										CaTPS93	14		nd
										CaTPS96	7		nd
										CaTPS98	8		nd
	976										E.coli assays		Nicotiana benthamiana											β-pinene				974
													infiltrations
										Empty vector	8		24
										CaTPS6	5		22
										CaTPS18	4		24
										CaTPS37	8		31
										CaTPS39	3		22
										CaTPS76	6		18
										CaTPS63	65		88
										CaTPS93	12		14
										CaTPS96	7		12
										CaTPS98	8		18
	1006										E.coli assays		Nicotiana benthamiana											3-carene				1008
													infiltrations
										Empty vector	nd		12
										CaTPS6	nd		11
										CaTPS18	nd		14
										CaTPS37	nd		9
										CaTPS39	nd		13
										CaTPS76	nd		8
										CaTPS63	nd		13
										CaTPS93	nd		8
										CaTPS96	nd		10
										CaTPS98	nd		9
	1025										E.coli assays		Nicotiana benthamiana											limonene				1024
													infiltrations
										Empty vector	nd		22
										CaTPS6	nd		18
										CaTPS18	nd		16
										CaTPS37	nd		12
										CaTPS39	nd		9
										CaTPS76	nd		12
										CaTPS63	nd		18
										CaTPS93	nd		12
										CaTPS96	nd		11
										CaTPS98	nd		8
	1096										E.coli assays		Nicotiana benthamiana											linalool				1095
													infiltrations
										Empty vector	nd		22
										CaTPS6	nd		18
										CaTPS18	nd		16
										CaTPS37	nd		12
										CaTPS39	5		27
										CaTPS76	89		74
										CaTPS63	nd		19
										CaTPS93	nd		13
										CaTPS96	nd		15
										CaTPS98	nd		19
	1114										E.coli assays		Nicotiana benthamiana											4,8-di-methyl nonatriene				1118
													infiltrations
										Empty vector	nd		nd											(reference spectrum from pherobank.com)
										CaTPS6	nd		nd
										CaTPS18	nd		nd
										CaTPS37	nd		nd
										CaTPS39	nd		22
										CaTPS76	nd		65
										CaTPS63	nd		nd
										CaTPS93	nd		nd
										CaTPS96	nd		nd
										CaTPS98	nd		nd
	1250										E.coli assays		Nicotiana benthamiana											geraniol				1249
													infiltrations
										Empty vector	8		nd
										CaTPS6	7		nd
										CaTPS18	9		nd
										CaTPS37	3		nd
										CaTPS39	6		nd
										CaTPS76	7		nd
										CaTPS63	9		nd
										CaTPS93	2		nd
										CaTPS96	7		nd
										CaTPS98	4		nd
	1378										E.coli assays		Nicotiana benthamiana											geranyl acetate				1379
													infiltrations
										Empty vector	12		nd
										CaTPS6	9		nd
										CaTPS18	6		nd
										CaTPS37	12		nd
										CaTPS39	11		nd
										CaTPS76	10		nd
										CaTPS63	9		nd
										CaTPS93	6		nd
										CaTPS96	2		nd
										CaTPS98	9		nd
	1744										E.coli assays		Nicotiana benthamiana											(e,e)-farnesol				1742
													infiltrations
										Empty vector	8		nd
										CaTPS6	3		nd
										CaTPS18	6		nd
										CaTPS37	2		nd
										CaTPS39	8		nd
										CaTPS76	3		nd
										CaTPS63	11		nd
										CaTPS93	2		nd
										CaTPS96	3		nd
										CaTPS98	1		nd
	1406										E.coli assays		Nicotiana benthamiana											β-longipinene				1400
													infiltrations
										Empty vector	1		12
										CaTPS6	2		7
										CaTPS18	8		11
										CaTPS37	4		6
										CaTPS39	nd		4
										CaTPS76	nd		7
										CaTPS63	4		4
										CaTPS93	2		2
										CaTPS96	nd		nd
										CaTPS98	7		nd
	1508										E.coli assays		Nicotiana benthamiana											germacrene A				1509
													infiltrations
										Empty vector	nd		19
										CaTPS6	nd		11
										CaTPS18	nd		9
										CaTPS37	nd		16
										CaTPS39	nd		12
										CaTPS76	nd		7
										CaTPS63	nd		7
										CaTPS93	88		68
										CaTPS96	nd		15
										CaTPS98	nd		19
	1417										E.coli assays		Nicotiana benthamiana											β-caryophyllene				1417
													infiltrations
										Empty vector	nd		17
										CaTPS6	nd		34
										CaTPS18	nd		45
										CaTPS37	nd		29
										CaTPS39	nd		12
										CaTPS76	nd		18
										CaTPS63	nd		12
										CaTPS93	nd		16
										CaTPS96	nd		45
										CaTPS98	nd		29
	1489										E.coli assays		Nicotiana benthamiana											5-epi-aristolochene				1487
													infiltrations
										Empty vector	nd		16
										CaTPS6	nd		22
										CaTPS18	nd		8
										CaTPS37	nd		9
										CaTPS39	nd		14
										CaTPS76	nd		12
										CaTPS63	nd		12
										CaTPS93	nd		16
										CaTPS96	nd		77
										CaTPS98	nd		64
	1459										E.coli assays		Nicotiana benthamiana											4,5-di-epi-aristolochene				1471
													infiltrations
										Empty vector	nd		4
										CaTPS6	45		33
										CaTPS18	73		18
										CaTPS37	55		38
										CaTPS39	nd		4
										CaTPS76	nd		5
										CaTPS63	nd		2
										CaTPS93	nd		7
										CaTPS96	61		67
										CaTPS98	59		34
	1540										E.coli assays		Nicotiana benthamiana											(E)-nerolidol				1539
													infiltrations
										Empty vector	nd		4
										CaTPS6	nd		9
										CaTPS18	nd		11
										CaTPS37	nd		2
										CaTPS39	56		24
										CaTPS76	98		28
										CaTPS63	nd		9
										CaTPS93	nd		7
										CaTPS96	nd		11
										CaTPS98	nd		4
	2022										E.coli assays		Nicotiana benthamiana											(E,E)-geranyl linalool				2026
													infiltrations
										Empty vector	nd		4
										CaTPS6	nd		9
										CaTPS18	nd		11
										CaTPS37	nd		2
										CaTPS39	56		44
										CaTPS76	nd		2
										CaTPS63	nd		9
										CaTPS93	nd		7
										CaTPS96	nd		11
										CaTPS98	nd		4
	1584										E.coli assays		Nicotiana benthamiana											4,8,12-trimethyl tetradecaene				1584
													infiltrations
										Empty vector	nd		9											(reference spectrum from pherobank.com)
										CaTPS6	nd		11
										CaTPS18	nd		14
										CaTPS37	nd		8
										CaTPS39	nd		78
										CaTPS76	nd		2
										CaTPS63	nd		9
										CaTPS93	nd		12
										CaTPS96	nd		8
										CaTPS98	nd		14
	1488										E.coli assays		Nicotiana benthamiana											Eremophilene				1486
													infiltrations
										Empty vector	nd		9
										CaTPS6	nd		78
										CaTPS18	nd		34
										CaTPS37	nd		28
										CaTPS39	nd		2
										CaTPS76	nd		3
										CaTPS63	nd		6
										CaTPS93	nd		8
										CaTPS96	nd		2
										CaTPS98	nd		4
	1486										E.coli assays		Nicotiana benthamiana											β-Selinene				1485
													infiltrations
										Empty vector	nd		9
										CaTPS6	nd		43
										CaTPS18	nd		21
										CaTPS37	nd		18
										CaTPS39	nd		3
										CaTPS76	nd		2
										CaTPS63	nd		9
										CaTPS93	nd		4
										CaTPS96	nd		8
										CaTPS98	nd		6
	1489										E.coli assays		Nicotiana benthamiana											Selina-4,7-diene
													infiltrations											Eudesma-6,11-diene				1489
										Empty vector	nd		4
										CaTPS6	nd		33
										CaTPS18	nd		28
										CaTPS37	nd		42
										CaTPS39	nd		3
										CaTPS76	nd		nd
										CaTPS63	nd		2
										CaTPS93	nd		5
										CaTPS96	nd		nd
										CaTPS98	nd		2
	1496										E.coli assays		Nicotiana benthamiana											α-Selinene				1494
													infiltrations
										Empty vector	nd		2
										CaTPS6	nd		11
										CaTPS18	nd		14
										CaTPS37	nd		8
										CaTPS39	nd		1
										CaTPS76	nd		3
										CaTPS63	nd		nd
										CaTPS93	nd		2
										CaTPS96	nd		4
										CaTPS98	nd		2
	1444										E.coli assays		Nicotiana benthamiana											Guaiadiene				1442
													infiltrations
										Empty vector	nd		2
										CaTPS6	nd		22
										CaTPS18	nd		34
										CaTPS37	nd		23
										CaTPS39	nd		nd
										CaTPS76	nd		2
										CaTPS63	nd		1
										CaTPS93	nd		3
										CaTPS96	nd		2
										CaTPS98	nd		14
	1650										E.coli assays		Nicotiana benthamiana											Valerianol				1656
													infiltrations
										Empty vector	nd		1
										CaTPS6	nd		4
										CaTPS18	nd		3
										CaTPS37	nd		nd
										CaTPS39	nd		2
										CaTPS76	nd		nd
										CaTPS63	nd		2
										CaTPS93	nd		22
										CaTPS96	nd		1
										CaTPS98	nd		nd
	1632										E.coli assays		Nicotiana benthamiana											Aromadendrene epoxide				1639
													infiltrations
										Empty vector	nd		nd
										CaTPS6	nd		nd
										CaTPS18	nd		nd
										CaTPS37	nd		nd
										CaTPS39	nd		nd
										CaTPS76	nd		nd
										CaTPS63	nd		nd
										CaTPS93	nd		36
										CaTPS96	nd		nd
										CaTPS98	nd		nd
	1528										E.coli assays		Nicotiana benthamiana											Epiglobulol				1532
													infiltrations
										Empty vector	nd		nd
										CaTPS6	nd		nd
										CaTPS18	nd		nd
										CaTPS37	nd		nd
										CaTPS39	nd		nd
										CaTPS76	nd		nd
										CaTPS63	nd		nd
										CaTPS93	nd		17
										CaTPS96	nd		nd
										CaTPS98	nd		nd
	1490										E.coli assays		Nicotiana benthamiana											β-Vetispirene				1493
													infiltrations
										Empty vector	nd		nd
										CaTPS6	nd		nd
										CaTPS18	nd		nd
										CaTPS37	nd		nd
										CaTPS39	nd		nd
										CaTPS76	nd		nd
										CaTPS63	nd		nd
										CaTPS93	nd		8
										CaTPS96	nd		nd
										CaTPS98	nd		nd
	1820										E.coli assays		Nicotiana benthamiana											Ledene oxide				1890
													infiltrations
										Empty vector	nd		nd
										CaTPS6	nd		nd
										CaTPS18	nd		nd
										CaTPS37	nd		nd
										CaTPS39	nd		nd
										CaTPS76	nd		nd
										CaTPS63	nd		nd
										CaTPS93	nd		12
										CaTPS96	nd		nd
										CaTPS98	nd		nd
	1388										E.coli assays		Nicotiana benthamiana											isolongifolene				1387
													infiltrations
										Empty vector	nd		6
										CaTPS6	nd		2
										CaTPS18	nd		9
										CaTPS37	nd		2
										CaTPS39	nd		nd
										CaTPS76	nd		6
										CaTPS63	nd		2
										CaTPS93	nd		3
										CaTPS96	nd		18
										CaTPS98	nd		24
	1700										E.coli assays		Nicotiana benthamiana											Amorph-4-ene-12-al				1704
													infiltrations
										Empty vector	nd		nd
										CaTPS6	nd		nd
										CaTPS18	nd		nd
										CaTPS37	nd		nd
										CaTPS39	nd		nd
										CaTPS76	nd		nd
										CaTPS63	nd		nd
										CaTPS93	nd		nd
										CaTPS96	nd		8
										CaTPS98	nd		14
	1540										E.coli assays		Nicotiana benthamiana											capsidiol
													infiltrations
										Empty vector	nd		23
										CaTPS6	nd		18
										CaTPS18	nd		23
										CaTPS37	nd		8
										CaTPS39	nd		11
										CaTPS76	nd		9
										CaTPS63	nd		23
										CaTPS93	nd		12
										CaTPS96	nd		45
										CaTPS98	nd		67
	2020										E.coli assays		Nicotiana benthamiana											geranyl geraniol				2026
													infiltrations
										Empty vector	nd		4
										CaTPS6	nd		9
										CaTPS18	nd		11
										CaTPS37	nd		7
										CaTPS39	nd		11
										CaTPS76	nd		18
										CaTPS63	nd		8
										CaTPS93	nd		nd
										CaTPS96	nd		67
										CaTPS98	nd		34

## Sheet: Figure S1
Supplemental Figure S1: Intron-exon structures of CaTPS genes in different subfamilies. Yellow boxes and gray lines represent exons and introns, respectively

[truncated: 2 more sheets: Figure S2, Figure S3]
